# Supplementary material for: 5-Phenyl-3-(2-thien­yl)-1,2,4-triazolo[3,4-a]isoquinoline
Source: Acta Crystallogr Sect E Struct Rep Online. 2010 Jan 30;66(Pt 2):o488. doi: 10.1107/S1600536810003181 (PMC2979772; doi:10.1107/S1600536810003181)
Supplement: Supplementary file 2 [file e-66-0o488-Isup2.hkl]

# 
# h,k,l, Fc-squared, Fo-squared, sigma(Fo-squared) and status flag 
# 
data_I
_shelx_title '  P21212: 1631 Friedel pairs' 
_shelx_refln_list_code          4 
_shelx_F_calc_maximum      162.68 
_exptl_crystal_F_000       680.00 
_reflns_d_resolution_high  0.7696 
 
loop_ 
 _symmetry_equiv_pos_as_xyz 
 'x, y, z' 
 '-x, -y, z' 
 '-x+1/2, y+1/2, -z' 
 'x+1/2, -y+1/2, -z' 
 
_cell_length_a    19.7715 
_cell_length_b     8.7735 
_cell_length_c     9.3027 
_cell_angle_alpha  90.000 
_cell_angle_beta   90.000 
_cell_angle_gamma  90.000 
 
_shelx_F_squared_multiplier     1.000 
 
loop_ 
 _refln_index_h 
 _refln_index_k 
 _refln_index_l 
 _refln_F_squared_calc 
 _refln_F_squared_meas 
 _refln_F_squared_sigma 
 _refln_observed_status 
   2   0   0    11659.83    10324.26    133.32 o 
   4   0   0     4574.16     4821.29     64.91 o 
   6   0   0     1315.18     1437.33     24.54 o 
   8   0   0       43.81       43.60      3.82 o 
  10   0   0     1486.69     1627.54     33.61 o 
  12   0   0      522.98      486.84     21.32 o 
  14   0   0       36.18       39.29      5.44 o 
  16   0   0      266.80      265.57     13.12 o 
  18   0   0        1.83        3.14      4.13 o 
  20   0   0      128.19      134.61     11.35 o 
  22   0   0       51.90       53.92     12.54 o 
   1   1   0      120.00      111.15      4.13 o 
   2   1   0      981.82      852.67     11.89 o 
   3   1   0     1380.35     1456.93     15.89 o 
   4   1   0      753.03      795.02     10.39 o 
   5   1   0      202.46      229.67      5.03 o 
   6   1   0      718.88      714.47     10.68 o 
   7   1   0       42.61       43.76      2.61 o 
   8   1   0       24.27       27.94      2.35 o 
   9   1   0      669.98      787.00     15.41 o 
  10   1   0      378.79      399.29     13.44 o 
  11   1   0        5.40        6.06      2.22 o 
  12   1   0      235.52      247.06      9.13 o 
  13   1   0        1.08        3.88      2.21 o 
  14   1   0      514.65      471.11     18.73 o 
  15   1   0        1.66       -0.04      2.52 o 
  16   1   0       43.59       42.35      4.23 o 
  17   1   0       94.26       87.36      5.74 o 
  18   1   0       62.75       58.51      4.23 o 
  19   1   0       39.32       38.14      7.44 o 
  20   1   0       99.01      106.46      8.58 o 
  21   1   0        1.10        0.41      4.58 o 
  22   1   0       96.02      105.41     11.16 o 
  23   1   0        4.55        4.67      6.49 o 
  24   1   0       14.60       27.35     10.57 o 
   0   2   0    26464.57    24527.43    436.99 o 
   1   2   0    17118.55    16806.96    136.10 o 
   2   2   0    15811.11    15840.77    117.96 o 
   3   2   0     8913.07     9009.77     97.32 o 
   4   2   0     2582.46     2882.80     30.16 o 
   5   2   0      173.35      163.12      5.97 o 
   6   2   0      205.38      237.62      5.60 o 
   7   2   0       21.96       19.78      2.09 o 
   8   2   0      112.46      123.44      4.62 o 
   9   2   0      466.43      480.63      9.85 o 
  10   2   0     1124.90     1213.54     18.26 o 
  11   2   0      901.10      902.47     15.60 o 
  12   2   0       49.35       59.19      4.20 o 
  13   2   0      146.83      148.32      6.43 o 
  14   2   0        0.21       -0.76      2.72 o 
  15   2   0        0.58        1.65      2.96 o 
  16   2   0      356.25      330.60     12.83 o 
  17   2   0        0.74       -4.64      3.15 o 
  18   2   0       85.86       80.56      7.43 o 
  19   2   0       86.64       84.61      7.93 o 
  20   2   0       48.24       34.39      5.79 o 
  21   2   0       12.12       25.25      7.10 o 
  22   2   0        0.03        6.75      6.32 o 
  23   2   0        1.66        2.05     10.39 o 
  24   2   0        1.48       19.18      9.73 o 
  25   2   0        0.89        3.58     11.75 o 
   2   3   0      709.47      712.38      8.77 o 
   3   3   0      436.58      437.54      8.56 o 
   4   3   0      242.42      241.50      6.15 o 
   5   3   0      747.77      735.68     18.02 o 
   6   3   0      931.47      990.68     14.03 o 
   7   3   0      463.27      474.70      8.95 o 
   8   3   0      292.06      330.68      9.78 o 
   9   3   0        7.50        2.24      2.02 o 
  10   3   0       50.32       51.70      3.61 o 
  11   3   0      342.77      321.59      8.59 o 
  12   3   0       24.79       16.40      3.65 o 
  13   3   0      107.84      123.58      7.62 o 
  14   3   0      149.72      143.73      7.46 o 
  15   3   0      257.56      237.25     11.34 o 
  16   3   0        0.98        1.09      4.37 o 
  17   3   0      135.28      132.09      8.99 o 
  18   3   0      308.96      288.73     16.49 o 
  19   3   0       83.94       99.71      8.41 o 
  20   3   0       20.94       26.64      8.89 o 
  21   3   0       61.87       63.39      9.56 o 
  22   3   0        7.42       28.47      7.70 o 
  23   3   0       37.74       46.79      7.33 o 
  24   3   0        0.78       10.85      7.25 o 
   0   4   0     2290.90     2357.15     39.53 o 
   1   4   0       71.13       63.74      3.23 o 
   2   4   0      965.83      897.17     11.24 o 
   3   4   0      732.41      819.89     13.40 o 
   4   4   0     1489.03     1446.89     15.63 o 
   5   4   0     1554.92     1645.77     21.40 o 
   6   4   0      106.81       86.50      6.01 o 
   7   4   0      682.10      645.70     15.95 o 
   8   4   0        7.62        1.05      3.60 o 
   9   4   0      164.48      142.32      7.95 o 
  10   4   0       57.50       71.96      6.23 o 
  11   4   0       37.11       35.05      5.05 o 
  12   4   0       33.31       37.26      5.47 o 
  13   4   0     1207.42     1157.36     25.78 o 
  14   4   0        6.28       13.56      5.84 o 
  15   4   0      364.00      365.09     14.31 o 
  16   4   0        0.03       -0.83      4.28 o 
  17   4   0       43.46       58.35      6.92 o 
  18   4   0       93.54       91.23     11.44 o 
  19   4   0       43.15       50.39      8.33 o 
  20   4   0        0.07       -1.33      5.29 o 
  21   4   0       46.18       73.26      9.96 o 
  22   4   0        0.74        9.63      5.59 o 
  23   4   0       36.50       43.71      7.85 o 
  24   4   0       18.52       21.78      7.61 o 
   1   5   0       40.42       32.33      2.90 o 
   2   5   0     3982.17     4171.94     41.86 o 
   3   5   0      772.07      778.53     11.28 o 
   4   5   0      467.89      480.54     12.79 o 
   5   5   0       21.84       24.02      2.99 o 
   6   5   0       51.93       51.25      4.64 o 
   7   5   0      105.20      101.15      6.15 o 
   8   5   0       51.16       43.02      5.84 o 
   9   5   0       20.67       11.62      4.59 o 
  10   5   0       17.19       25.12      5.02 o 
  11   5   0      104.51       86.89      7.35 o 
  12   5   0       41.28       50.62      6.50 o 
  13   5   0       29.93       39.48      5.85 o 
  14   5   0      342.72      336.71     14.22 o 
  15   5   0        1.44        3.33      5.41 o 
  16   5   0        6.23        9.51      4.78 o 
  17   5   0        4.15       15.82      5.06 o 
  18   5   0        8.47       20.05      5.80 o 
  19   5   0       21.88       38.43      6.92 o 
  20   5   0        0.45       -3.40      4.56 o 
  21   5   0        0.03        2.62      5.78 o 
  22   5   0       33.88       36.84      7.71 o 
  23   5   0        7.46       -5.27     10.18 o 
   0   6   0        5.07        7.37      3.39 o 
   1   6   0      133.03      121.84      5.60 o 
   2   6   0        7.84        1.49      2.60 o 
   3   6   0      622.67      580.05     11.88 o 
   4   6   0      499.26      483.94     12.84 o 
   5   6   0      218.60      214.37      8.94 o 
   6   6   0      417.17      371.19     11.75 o 
   7   6   0       71.18       64.52      5.76 o 
   8   6   0       63.79       63.53      6.09 o 
   9   6   0        0.03       -2.45      3.90 o 
  10   6   0      103.54      114.71      7.72 o 
  11   6   0        0.27        5.61      4.24 o 
  12   6   0       96.31      112.37      7.92 o 
  13   6   0      106.44      101.99      7.71 o 
  14   6   0        1.45        8.40      4.26 o 
  15   6   0       32.84       20.10      5.23 o 
  16   6   0        5.74        5.48      5.14 o 
  17   6   0       22.08       16.42      5.71 o 
  18   6   0        0.09        6.53      6.95 o 
  19   6   0       24.43       35.89      7.18 o 
  20   6   0        1.06        8.42      5.73 o 
  21   6   0        0.01        6.60      7.21 o 
   1   7   0      107.36       89.53      7.26 o 
   2   7   0      171.62      171.52      8.04 o 
   3   7   0       78.11       57.61      8.78 o 
   4   7   0       35.82       35.06      5.11 o 
   5   7   0      377.43      364.01     12.36 o 
   6   7   0      499.37      463.85     14.13 o 
   7   7   0       50.18       48.69      5.96 o 
   8   7   0      192.92      191.72      9.62 o 
   9   7   0      113.89      121.83      8.21 o 
  10   7   0        1.68       -3.01      3.97 o 
  11   7   0       44.68       46.63      6.04 o 
  12   7   0       35.66       47.36      6.34 o 
  13   7   0       15.05       11.61      4.91 o 
  14   7   0       62.83       81.00      8.72 o 
  15   7   0        0.82       -4.39      5.26 o 
  16   7   0        0.08        9.10      5.53 o 
  17   7   0       16.39       15.91      6.54 o 
  18   7   0       40.61       40.85     10.64 o 
  19   7   0        5.86        9.64      8.74 o 
  20   7   0       15.39       35.64     12.17 o 
   0   8   0        1.63       -7.21      8.68 o 
   1   8   0       18.05       26.23      7.63 o 
   2   8   0       11.59        2.89      9.12 o 
   3   8   0      100.40      117.49      9.11 o 
   4   8   0      171.74      168.67      9.07 o 
   5   8   0       39.76       48.58      5.90 o 
   6   8   0       57.07       59.64      6.22 o 
   7   8   0       11.89       15.10      4.81 o 
   8   8   0        1.27        2.53      5.17 o 
   9   8   0       29.06       48.32      6.15 o 
  10   8   0        0.48        1.06      4.49 o 
  11   8   0       36.41       32.26      6.01 o 
  12   8   0        7.37       14.53      5.54 o 
  13   8   0       76.33       76.98      9.03 o 
  14   8   0        4.64       16.72      6.40 o 
  15   8   0       36.47       52.91      8.55 o 
  16   8   0        5.02        6.80      6.22 o 
  17   8   0        3.17       -0.72      8.52 o 
   1   9   0        7.43        3.97      6.56 o 
   2   9   0        2.24        7.57      7.16 o 
   3   9   0       28.06       30.92      8.02 o 
   4   9   0       15.78       10.19      7.97 o 
   5   9   0       10.18        3.97      5.31 o 
   6   9   0       13.48       13.56      5.63 o 
   7   9   0      242.91      233.50     13.64 o 
   8   9   0       12.33       19.71      5.44 o 
   9   9   0       36.16       31.48      6.20 o 
  10   9   0        3.33        8.03      5.13 o 
  11   9   0       61.90       69.49     12.99 o 
  12   9   0        3.15       -2.72      6.16 o 
  13   9   0        8.47       17.93      7.24 o 
  14   9   0        4.81       13.72      7.21 o 
  15   9   0        6.61       15.04      7.61 o 
   0  10   0       24.97       31.25     12.63 o 
   1  10   0        1.83       -3.37      6.78 o 
   2  10   0       22.17       33.77      8.82 o 
   3  10   0        2.22       15.06      7.64 o 
   4  10   0       10.93       12.01      8.27 o 
   5  10   0        9.90       16.31      7.98 o 
   6  10   0        4.19       11.26      7.15 o 
   7  10   0       10.79       24.49      8.05 o 
   8  10   0        0.05       -9.92      7.04 o 
   9  10   0        9.99       16.63      8.54 o 
  10  10   0        6.66        5.48      8.47 o 
  11  10   0        4.50       16.60      9.89 o 
  12  10   0        5.36       -5.27     15.27 o 
   1  11   0        1.29        4.89      8.46 o 
   2  11   0        4.06        8.77     17.55 o 
   3  11   0        0.21       11.72     14.41 o 
   4  11   0       14.83       23.36     13.05 o 
   5  11   0       38.98       51.54     11.03 o 
   6  11   0        1.24       18.51     23.46 o 
   0   0   1     8809.01     8888.90    163.82 o 
   1   0   1      865.82      938.57     20.06 o 
   2   0   1      704.62      722.71      9.01 o 
   3   0   1      192.60      176.80      3.18 o 
   4   0   1     2777.38     2532.94     23.31 o 
   5   0   1     5949.58     5822.55     60.20 o 
   7   0   1      123.28      109.92      4.65 o 
   8   0   1      170.04      186.31      6.51 o 
   9   0   1      511.47      489.28     11.66 o 
  10   0   1      772.56      849.40     14.38 o 
  11   0   1     1016.62     1072.96     17.28 o 
  12   0   1      924.60      980.34     18.96 o 
  13   0   1       12.51       11.30      2.72 o 
  14   0   1        1.30       -0.46      2.23 o 
  15   0   1      127.10      119.84      6.24 o 
  16   0   1        0.47        2.78      2.84 o 
  17   0   1       71.81       71.02      5.44 o 
  18   0   1       28.73       29.00      5.81 o 
  19   0   1        0.57        2.17      3.46 o 
  20   0   1       47.90       43.37      5.15 o 
  21   0   1       76.28       84.28      9.50 o 
  22   0   1       33.14       20.32      6.70 o 
  23   0   1       20.22       34.88     11.75 o 
  24   0   1        0.75       -0.67      7.70 o 
 -23   1   1       10.03        0.69      7.73 o 
 -22   1   1       13.99        2.67      5.73 o 
 -21   1   1        2.72        7.94      6.96 o 
 -20   1   1      126.41      131.26      7.94 o 
 -19   1   1      118.30      113.29      7.87 o 
 -18   1   1      236.41      223.72      9.39 o 
 -17   1   1        7.02        6.90      3.69 o 
 -16   1   1       40.01       37.26      4.39 o 
 -15   1   1      337.56      329.80     10.51 o 
 -14   1   1       68.61       78.81      5.27 o 
 -13   1   1       13.95       14.85      2.88 o 
 -12   1   1      344.98      355.78      9.79 o 
 -11   1   1      253.30      252.81      7.80 o 
 -10   1   1       75.05       86.54      5.84 o 
  -9   1   1     1583.93     1664.58     22.38 o 
  -8   1   1      458.03      462.82      9.50 o 
  -7   1   1      464.45      461.66     10.53 o 
  -6   1   1       20.39       21.75      1.86 o 
  -5   1   1      774.24      778.07     10.06 o 
  -4   1   1     2346.58     2428.23     23.08 o 
  -3   1   1     4653.37     4510.19     39.15 o 
  -2   1   1     4988.81     4848.04     41.40 o 
  -1   1   1      278.73      259.52      4.00 o 
   0   1   1       74.04       80.82      2.11 o 
   1   1   1      282.67      277.41      4.14 o 
   2   1   1     4980.23     4885.44     76.26 o 
   4   1   1     2336.89     2390.52     33.39 o 
   5   1   1      790.29      799.12     10.72 o 
   6   1   1       20.05       20.41      1.90 o 
   7   1   1      473.23      442.13      7.37 o 
   8   1   1      459.48      465.14      8.01 o 
   9   1   1     1569.77     1594.40     28.74 o 
  10   1   1       71.75       81.78      4.77 o 
  11   1   1      244.35      242.63     10.39 o 
  12   1   1      347.13      348.10     10.60 o 
  13   1   1       14.16       12.18      2.60 o 
  14   1   1       70.44       74.67      4.78 o 
  15   1   1      330.75      343.07     10.12 o 
  16   1   1       40.41       36.15      3.69 o 
  17   1   1        7.05       10.70      2.96 o 
  18   1   1      237.12      234.81      9.54 o 
  19   1   1      117.21      111.21      8.27 o 
  20   1   1      124.51      137.57     11.74 o 
  21   1   1        3.00       -1.70      5.09 o 
  22   1   1       13.96       25.03      7.14 o 
  23   1   1       10.07       13.27      5.70 o 
  24   1   1        6.17       10.38     10.52 o 
  25   1   1       16.33        4.78     10.28 o 
 -25   2   1        7.96       42.27     14.15 o 
 -24   2   1        2.74       26.84     12.88 o 
 -23   2   1       12.76       36.28      8.79 o 
 -22   2   1        1.17        2.44      6.12 o 
 -21   2   1       14.56       19.83      4.63 o 
 -20   2   1        4.75        9.72      5.05 o 
 -19   2   1       71.04       68.01      6.12 o 
 -18   2   1       94.86       81.26      6.48 o 
 -17   2   1       43.31       27.44      4.43 o 
 -16   2   1      147.97      133.06      7.31 o 
 -15   2   1      145.29      133.85      7.13 o 
 -14   2   1      105.31      100.97      6.02 o 
 -13   2   1       43.27       43.92      4.50 o 
 -12   2   1      175.78      179.85      7.23 o 
 -11   2   1       73.17       75.50      4.64 o 
 -10   2   1       37.98       45.37      3.55 o 
  -9   2   1      341.56      349.33     13.15 o 
  -8   2   1       90.43       88.72      5.76 o 
  -7   2   1      726.11      742.90     11.42 o 
  -6   2   1      830.33      816.34     11.71 o 
  -5   2   1     3147.34     3130.69     30.52 o 
  -4   2   1     2247.17     2336.88     23.66 o 
  -3   2   1     1880.20     1870.79     19.43 o 
  -2   2   1     1072.67     1027.34     12.08 o 
  -1   2   1     1894.70     2053.44     20.17 o 
   0   2   1       40.95       36.15      2.06 o 
   1   2   1     1907.13     2134.73     22.97 o 
   3   2   1     1899.08     1979.15     25.97 o 
   4   2   1     2260.16     2445.98     31.28 o 
   5   2   1     3180.58     3194.25     33.41 o 
   6   2   1      828.30      816.76     11.30 o 
   7   2   1      721.01      731.79     11.25 o 
   8   2   1       90.48       97.05      4.00 o 
   9   2   1      348.60      355.26     12.54 o 
  10   2   1       41.34       42.57      3.20 o 
  11   2   1       74.64       78.84      4.30 o 
  12   2   1      176.28      169.93      6.35 o 
  13   2   1       41.87       40.99      3.75 o 
  14   2   1      104.98       98.54      6.41 o 
  15   2   1      143.07      139.97      7.96 o 
  16   2   1      148.78      135.06      8.05 o 
  17   2   1       42.10       49.37     12.51 o 
  18   2   1       94.74       98.02      9.69 o 
  19   2   1       72.12       62.30      8.42 o 
  20   2   1        4.73       16.41      6.09 o 
  21   2   1       14.85        3.66      5.92 o 
  22   2   1        1.29       -1.50      5.49 o 
  23   2   1       12.95       13.45      7.31 o 
  24   2   1        2.84       15.89      7.57 o 
  25   2   1        8.14       28.25      9.14 o 
 -24   3   1        0.02       -8.81     17.91 o 
 -23   3   1       18.78       17.13      6.43 o 
 -22   3   1       17.73       34.97      9.32 o 
 -21   3   1       44.96       43.86      5.79 o 
 -20   3   1       15.50       15.42      4.60 o 
 -19   3   1       36.90       38.22      5.10 o 
 -18   3   1      179.68      174.46     10.84 o 
 -17   3   1       74.09       73.57      6.37 o 
 -16   3   1        1.15        2.38      6.29 o 
 -15   3   1       89.50       85.95      5.66 o 
 -14   3   1      575.74      572.37     14.39 o 
 -13   3   1       45.12       51.18      4.21 o 
 -12   3   1       77.76       76.59      4.75 o 
 -11   3   1      191.84      205.20      8.91 o 
 -10   3   1      424.11      388.11     11.46 o 
  -9   3   1       14.73       14.89      2.65 o 
  -8   3   1      395.03      433.27     13.96 o 
  -7   3   1      190.73      179.96      5.68 o 
  -6   3   1     1653.17     1689.63     27.67 o 
  -5   3   1       10.49        9.08      1.97 o 
  -4   3   1      824.62      803.71     11.87 o 
  -3   3   1     1508.46     1515.04     15.45 o 
  -2   3   1      481.07      446.97      6.67 o 
  -1   3   1     1393.28     1386.81     16.02 o 
   0   3   1        1.86       -0.68      1.54 o 
   1   3   1     1393.41     1423.10     20.48 o 
   2   3   1      494.19      459.99      7.83 o 
   3   3   1     1487.09     1539.41     19.46 o 
   4   3   1      801.08      783.36     20.67 o 
   5   3   1       12.21       15.05      3.22 o 
   6   3   1     1631.92     1741.13     25.82 o 
   7   3   1      183.18      187.38      6.82 o 
   8   3   1      387.34      412.93     11.64 o 
   9   3   1       15.88       14.68      1.67 o 
  10   3   1      427.10      380.44     10.66 o 
  11   3   1      191.75      192.62      7.89 o 
  12   3   1       73.72       77.76      5.47 o 
  13   3   1       44.38       51.26      6.73 o 
  14   3   1      569.73      567.09     20.66 o 
  15   3   1       89.79       89.60      9.00 o 
  16   3   1        0.74       -1.17      4.86 o 
  17   3   1       73.52       93.66      9.68 o 
  18   3   1      179.25      180.32     13.06 o 
  19   3   1       38.08       46.85      7.96 o 
  20   3   1       16.37       17.62      6.61 o 
  21   3   1       44.60       49.56      7.19 o 
  22   3   1       18.47       27.98      7.76 o 
  23   3   1       18.58       23.57      7.63 o 
  24   3   1        0.04        2.82      7.05 o 
 -23   4   1        2.07       10.22      6.50 o 
 -22   4   1        2.34        5.30      6.33 o 
 -21   4   1        2.47       -1.91      5.27 o 
 -20   4   1       24.28       31.03      6.23 o 
 -19   4   1        2.02        9.44      4.08 o 
 -18   4   1       82.32       79.54      6.99 o 
 -17   4   1       19.21       20.93      4.41 o 
 -16   4   1       23.69       32.07      4.83 o 
 -15   4   1       95.14      109.80      8.63 o 
 -14   4   1       46.52       53.95      5.02 o 
 -13   4   1      248.16      245.38      8.84 o 
 -12   4   1      355.67      361.31     10.38 o 
 -11   4   1      206.15      185.68      7.27 o 
 -10   4   1      139.33      134.22      6.14 o 
  -9   4   1       37.90       34.74      3.68 o 
  -8   4   1     1051.53     1030.61     16.53 o 
  -7   4   1       70.95       65.98      4.21 o 
  -6   4   1      479.35      474.36     10.21 o 
  -5   4   1     1099.85     1148.50     16.62 o 
  -4   4   1     1492.95     1473.44     16.38 o 
  -3   4   1      328.66      306.08      5.19 o 
  -2   4   1     1377.22     1317.80     13.39 o 
  -1   4   1      258.82      237.43      4.73 o 
   0   4   1      367.16      387.66      8.59 o 
   1   4   1      255.00      241.12      8.05 o 
   2   4   1     1395.89     1379.57     19.32 o 
   3   4   1      321.16      311.62      7.76 o 
   4   4   1     1481.32     1478.15     20.09 o 
   5   4   1     1097.05     1182.74     28.16 o 
   6   4   1      489.58      483.05     14.33 o 
   7   4   1       69.40       62.98      4.52 o 
   8   4   1     1061.60     1021.20     18.93 o 
   9   4   1       39.81       32.39     10.28 o 
  10   4   1      141.49      159.63     12.17 o 
  11   4   1      207.29      192.67     11.84 o 
  12   4   1      349.58      338.21     15.78 o 
  13   4   1      249.39      260.99     14.23 o 
  14   4   1       43.55       35.45      9.42 o 
  15   4   1       96.34      112.04     10.17 o 
  16   4   1       24.69       23.39      6.32 o 
  17   4   1       20.07       10.12      6.18 o 
  18   4   1       85.44       85.91      9.90 o 
  19   4   1        2.23        7.10      4.88 o 
  20   4   1       23.66       21.92      7.26 o 
  21   4   1        2.42       -3.08      6.21 o 
  22   4   1        2.48        2.06      9.78 o 
  23   4   1        1.91       10.53      6.78 o 
 -22   5   1       25.66       30.69      7.55 o 
 -21   5   1        4.25       -2.26      5.19 o 
 -20   5   1        0.52       -0.02      5.63 o 
 -19   5   1       35.49       31.54      6.35 o 
 -18   5   1        1.86       17.01     10.92 o 
 -17   5   1        0.07        3.61      4.61 o 
 -16   5   1       21.31       24.95      5.78 o 
 -15   5   1       11.36       15.34      4.34 o 
 -14   5   1       76.35       75.23      6.55 o 
 -13   5   1        0.72        5.17      3.15 o 
 -12   5   1      208.96      214.88      8.66 o 
 -11   5   1      149.31      147.93      7.13 o 
 -10   5   1        6.39        9.16      3.53 o 
  -9   5   1       60.51       58.91      4.85 o 
  -8   5   1      138.35      139.49      6.51 o 
  -7   5   1      576.38      597.03     12.65 o 
  -6   5   1      387.94      394.12      9.87 o 
  -5   5   1      597.08      574.91     11.82 o 
  -4   5   1     1161.43     1144.03     14.73 o 
  -3   5   1       59.42       71.39      3.25 o 
  -2   5   1      497.65      482.89      8.28 o 
  -1   5   1       45.23       42.10      3.94 o 
   0   5   1      167.18      150.45      5.50 o 
   1   5   1       44.00       36.33      4.94 o 
   2   5   1      499.30      462.68     18.57 o 
   3   5   1       61.22       76.09      4.19 o 
   4   5   1     1169.38     1190.02     18.45 o 
   5   5   1      600.04      570.90     13.68 o 
   6   5   1      391.03      428.54     36.00 o 
   7   5   1      572.59      574.15     20.26 o 
   8   5   1      142.24      153.62     11.07 o 
   9   5   1       61.53       64.51     15.48 o 
  10   5   1        6.74        7.38      5.34 o 
  11   5   1      151.52      151.96     15.53 o 
  12   5   1      213.36      221.19     13.80 o 
  13   5   1        0.76        3.43      5.15 o 
  14   5   1       76.30       63.17     11.77 o 
  15   5   1       11.74       16.74     10.17 o 
  16   5   1       20.88       26.64      5.97 o 
  17   5   1        0.06       -4.54      4.41 o 
  18   5   1        2.04       14.01      9.68 o 
  19   5   1       34.83       44.83      6.91 o 
  20   5   1        0.47       -9.35      7.76 o 
  21   5   1        4.14        9.88      6.36 o 
  22   5   1       25.40       23.88      8.68 o 
 -21   6   1        9.14       15.61      7.42 o 
 -20   6   1        6.52       23.49      6.83 o 
 -19   6   1        9.10       15.66      6.12 o 
 -18   6   1        8.42        6.19      5.68 o 
 -17   6   1       18.82       17.33      5.97 o 
 -16   6   1       35.43       36.21      6.96 o 
 -15   6   1       94.18      108.18      9.81 o 
 -14   6   1       61.77       68.44      8.02 o 
 -13   6   1       28.63       29.35      6.38 o 
 -12   6   1      147.91      138.06     11.96 o 
 -11   6   1       35.82       35.40      5.45 o 
 -10   6   1      150.74      158.06      8.76 o 
  -9   6   1       41.81       39.98      5.49 o 
  -8   6   1      177.10      176.93      8.82 o 
  -7   6   1      169.03      162.40      8.34 o 
  -6   6   1      148.55      126.80      7.20 o 
  -5   6   1       92.34       89.66      6.22 o 
  -4   6   1       28.81       28.72      4.30 o 
  -3   6   1       69.25       74.02      5.54 o 
  -2   6   1      179.90      166.72      7.72 o 
  -1   6   1       24.55       22.30      3.72 o 
   0   6   1        0.12       -0.65      3.11 o 
   1   6   1       23.63       24.99      2.95 o 
   2   6   1      174.76      161.89      6.18 o 
   3   6   1       73.45       69.03      4.50 o 
   4   6   1       31.22       39.23      3.96 o 
   5   6   1       90.07       83.72      7.05 o 
   6   6   1      147.98      129.89      8.38 o 
   7   6   1      164.63      156.12      9.50 o 
   8   6   1      170.98      175.65     10.30 o 
   9   6   1       43.08       38.78      6.22 o 
  10   6   1      149.62      160.71     10.40 o 
  11   6   1       37.43       46.86      6.96 o 
  12   6   1      152.21      138.00     12.35 o 
  13   6   1       27.14       35.90      6.13 o 
  14   6   1       62.73       56.97      7.52 o 
  15   6   1       92.97       83.88      8.41 o 
  16   6   1       34.89       41.00      6.84 o 
  17   6   1       18.51       17.85      5.79 o 
  18   6   1        8.18        0.34      6.67 o 
  19   6   1        8.91       18.61      8.03 o 
  20   6   1        6.73       20.51      8.25 o 
  21   6   1        9.19       23.12     15.29 o 
 -20   7   1       14.74       16.56     11.43 o 
 -19   7   1        5.53        9.54      6.90 o 
 -18   7   1        5.69        5.17      6.87 o 
 -17   7   1        8.59       22.16      7.04 o 
 -16   7   1       12.92       14.71      6.40 o 
 -15   7   1        0.23        6.04      5.98 o 
 -14   7   1       10.98       21.93      6.38 o 
 -13   7   1      118.90      144.68     11.27 o 
 -12   7   1       28.31       23.24      9.64 o 
 -11   7   1       32.34       43.12      9.67 o 
 -10   7   1       22.97       11.88      4.67 o 
  -9   7   1      204.95      218.26     10.44 o 
  -8   7   1      206.59      192.92      9.73 o 
  -7   7   1      321.54      336.23     12.37 o 
  -6   7   1      247.97      245.74     10.37 o 
  -5   7   1      464.00      467.43     13.97 o 
  -4   7   1        7.25        2.65      4.04 o 
  -3   7   1      115.04      107.28      6.93 o 
  -2   7   1       19.10       20.23      4.05 o 
  -1   7   1       15.28       12.94      3.91 o 
   0   7   1       11.72        4.82      3.05 o 
   1   7   1       15.61       20.04      4.48 o 
   2   7   1       20.07       17.78      4.90 o 
   3   7   1      116.94      111.65      8.30 o 
   4   7   1        7.06        1.99      3.76 o 
   5   7   1      463.63      433.77     13.32 o 
   6   7   1      251.81      242.58     10.30 o 
   7   7   1      330.37      311.40     11.92 o 
   8   7   1      205.79      189.43      9.70 o 
   9   7   1      206.83      217.30     10.36 o 
  10   7   1       23.25       23.46      5.34 o 
  11   7   1       31.35       36.20      8.31 o 
  12   7   1       28.59       32.17      5.92 o 
  13   7   1      117.68      130.45      9.19 o 
  14   7   1       10.28       17.38      4.97 o 
  15   7   1        0.20       -0.86      4.54 o 
  16   7   1       12.52       15.06      5.17 o 
  17   7   1        8.60       -3.81      9.76 o 
  18   7   1        5.92        3.95      5.82 o 
  19   7   1        5.90       11.13      6.52 o 
 -18   8   1       11.49       21.61     12.36 o 
 -17   8   1       19.37       20.21      7.44 o 
 -16   8   1       13.97       11.54      7.53 o 
 -15   8   1       26.23       35.58      8.04 o 
 -14   8   1       14.80       23.11      7.83 o 
 -13   8   1       37.08       47.92      7.85 o 
 -12   8   1       52.45       65.51      8.80 o 
 -11   8   1       36.02       36.78      7.34 o 
 -10   8   1       36.28       28.36      8.42 o 
  -9   8   1       16.29       24.22      5.29 o 
  -8   8   1        8.32       12.63      4.74 o 
  -7   8   1       37.52       40.91      5.67 o 
  -6   8   1        7.39        8.45      4.53 o 
  -5   8   1       10.08        6.91      4.23 o 
  -4   8   1       48.15       56.08      5.95 o 
  -3   8   1      167.27      166.69      9.16 o 
  -2   8   1        5.65        7.08      5.08 o 
  -1   8   1       49.56       44.37      8.79 o 
   0   8   1        0.76       -1.94      6.14 o 
   1   8   1       49.45       47.32     11.95 o 
   2   8   1        5.83       -3.73      6.59 o 
   3   8   1      167.44      145.92     12.64 o 
   4   8   1       48.16       58.72      7.32 o 
   5   8   1        9.62       13.02      4.47 o 
   6   8   1        7.56       -0.75      4.51 o 
   7   8   1       36.80       43.49      5.69 o 
   8   8   1        8.75       17.96      5.07 o 
   9   8   1       17.26       21.95      5.39 o 
  10   8   1       36.10       32.20      5.76 o 
  11   8   1       36.51       35.24      6.02 o 
  12   8   1       52.01       56.09      7.02 o 
  13   8   1       36.80       48.29      7.96 o 
  14   8   1       14.40       22.00      5.58 o 
  15   8   1       26.21       33.69      9.30 o 
  16   8   1       13.79       20.89      6.86 o 
  17   8   1       19.15       10.37      6.64 o 
 -15   9   1        2.31       10.52      7.14 o 
 -14   9   1        6.43       10.58      6.87 o 
 -13   9   1       12.80       19.21      7.11 o 
 -12   9   1        0.54       -2.36      9.31 o 
 -11   9   1       73.42       76.60     10.96 o 
 -10   9   1        6.34       19.91     11.41 o 
  -9   9   1       66.55       55.13     12.65 o 
  -8   9   1       18.55       32.83      6.90 o 
  -7   9   1       87.74       88.79      7.79 o 
  -6   9   1      111.82      125.30     10.29 o 
  -5   9   1        2.84        7.30      5.65 o 
  -4   9   1       18.48       17.09      6.72 o 
  -3   9   1        9.14       19.47      7.40 o 
  -2   9   1       10.21        6.21     16.83 o 
  -1   9   1       11.14       28.59      7.68 o 
   0   9   1        2.80       10.66      7.00 o 
   1   9   1       11.51       19.33      9.26 o 
   2   9   1        9.86        5.19      6.71 o 
   3   9   1        9.08        8.43      6.83 o 
   4   9   1       17.84       13.32     10.44 o 
   5   9   1        2.64       -1.87      6.63 o 
   6   9   1      110.67       84.71     10.87 o 
   7   9   1       85.49       61.74      8.08 o 
   8   9   1       17.70       17.24      6.17 o 
   9   9   1       65.16       60.35      7.17 o 
  10   9   1        6.45       14.31      5.48 o 
  11   9   1       73.84       80.54      8.15 o 
  12   9   1        0.63        7.32      5.46 o 
  13   9   1       13.35       19.05      5.95 o 
  14   9   1        6.48       21.18      7.28 o 
  15   9   1        2.18        3.15      6.39 o 
 -12  10   1        3.28       -1.60      9.12 o 
 -11  10   1        3.22        4.82      7.60 o 
 -10  10   1       16.32        7.81      8.48 o 
  -9  10   1       41.02       20.57      9.43 o 
  -8  10   1       20.76       21.93      9.09 o 
  -7  10   1       73.06       61.01     15.41 o 
  -6  10   1        7.14       31.79     12.14 o 
  -5  10   1        4.59        5.83     11.22 o 
  -4  10   1       10.14       23.00      9.27 o 
  -3  10   1        1.00        0.26      7.03 o 
  -2  10   1       18.63       18.20      8.02 o 
  -1  10   1        1.86        2.98      6.93 o 
   0  10   1       10.83       12.35      7.31 o 
   1  10   1        1.61        7.03      7.33 o 
   2  10   1       18.91       28.89      8.47 o 
   3  10   1        1.15       29.79      8.20 o 
   4  10   1       10.24       45.02      8.94 o 
   5  10   1        4.57       10.05     13.09 o 
   6  10   1        6.95       11.09      9.62 o 
   7  10   1       73.78       93.55     19.09 o 
   8  10   1       20.89       20.99      8.20 o 
   9  10   1       40.34       43.50     21.87 o 
  10  10   1       16.67       19.89      7.56 o 
  11  10   1        2.91        9.87      7.24 o 
  12  10   1        3.23       24.51     13.93 o 
  -5  11   1       14.02       29.34     14.18 o 
  -4  11   1        4.82       21.02     13.08 o 
  -3  11   1        1.22       -0.23      7.62 o 
  -2  11   1        7.02       26.67     12.12 o 
  -1  11   1        0.09       10.80      8.26 o 
   0  11   1        6.98       43.31      9.57 o 
   1  11   1        0.11        8.00      8.25 o 
   2  11   1        7.29       14.32      8.99 o 
   3  11   1        1.22        2.86     17.39 o 
   4  11   1        4.71        2.53      8.43 o 
   5  11   1       13.83       16.55     11.48 o 
   6  11   1        0.14        0.75      7.69 o 
   1   0   2     1003.18     1125.83     12.12 o 
   2   0   2      843.62      820.57      9.83 o 
   3   0   2     2641.94     2714.22     25.32 o 
   4   0   2     5085.47     5040.63     45.96 o 
   5   0   2      706.87      784.17     10.05 o 
   6   0   2      116.18      115.88      3.53 o 
   7   0   2     1572.85     1652.95     18.45 o 
   8   0   2      105.34       84.67      3.48 o 
   9   0   2       28.65       32.58      2.61 o 
  10   0   2      104.34      105.97      4.27 o 
  11   0   2      180.72      183.05      5.76 o 
  12   0   2       78.39       80.82      4.19 o 
  13   0   2      185.01      190.33      6.41 o 
  14   0   2      132.47      125.32      5.48 o 
  15   0   2      512.40      487.51     13.22 o 
  16   0   2      124.85      121.27      5.92 o 
  17   0   2      412.14      388.79     12.22 o 
  18   0   2       33.15       38.79      6.11 o 
  19   0   2       28.38       19.78      6.85 o 
  20   0   2       92.06       95.15      9.69 o 
  21   0   2       11.55       19.65      6.45 o 
  22   0   2        0.64       -0.44      5.05 o 
  23   0   2        4.97        6.38      4.99 o 
  24   0   2       15.31       11.92     10.08 o 
  25   0   2        0.07       43.54     12.71 o 
 -25   1   2        5.40        1.77      8.63 o 
 -24   1   2        7.37       18.67      8.73 o 
 -23   1   2        3.58       14.06      8.68 o 
 -22   1   2        6.83       15.81     13.85 o 
 -21   1   2       16.05        7.68      6.17 o 
 -20   1   2       12.42        7.59      4.36 o 
 -19   1   2       20.08       10.32      5.22 o 
 -18   1   2      111.70      128.94      7.54 o 
 -17   1   2       39.54       36.21      4.66 o 
 -16   1   2      107.59      102.77      6.40 o 
 -15   1   2        1.74        1.87      3.21 o 
 -14   1   2      125.55      119.53      5.61 o 
 -13   1   2      125.28      109.57      6.00 o 
 -12   1   2      108.20      107.62      5.74 o 
 -11   1   2      223.06      225.77      7.87 o 
  -9   1   2     1258.18     1317.38     23.17 o 
  -8   1   2       55.46       54.59      4.26 o 
  -7   1   2      266.76      264.71     11.28 o 
  -6   1   2     1043.11     1003.57     20.41 o 
  -5   1   2      855.14      810.62     10.27 o 
  -4   1   2     2723.11     2662.89     34.32 o 
  -2   1   2     9479.29     9794.60    203.57 o 
  -1   1   2     5339.72     5388.53     52.20 o 
   0   1   2        0.11       -0.33      1.26 o 
   1   1   2     5343.03     5463.61     52.48 o 
   2   1   2     9496.77     9362.56     87.06 o 
   3   1   2     3513.91     3641.35     36.01 o 
   4   1   2     2698.58     2876.72     27.42 o 
   5   1   2      852.86      855.31     11.08 o 
   6   1   2     1050.93     1095.68     20.83 o 
   7   1   2      264.51      272.60      5.98 o 
   8   1   2       52.81       54.52      2.56 o 
   9   1   2     1255.82     1349.70     15.30 o 
  10   1   2      990.79      991.45     12.90 o 
  11   1   2      222.66      231.64      5.82 o 
  12   1   2      103.83      102.70      4.16 o 
  13   1   2      126.79      121.13      4.69 o 
  14   1   2      130.48      136.81      5.20 o 
  15   1   2        1.82        4.11      2.66 o 
  16   1   2      111.76      113.66      6.65 o 
  17   1   2       39.97       42.15      5.68 o 
  18   1   2      112.58      123.41      8.62 o 
  19   1   2       20.03       12.71      4.58 o 
  20   1   2       11.94       11.35      5.26 o 
  21   1   2       16.10       22.46      6.65 o 
  22   1   2        6.50       19.92      6.71 o 
  23   1   2        3.66       11.75      6.89 o 
  24   1   2        7.36       11.31     16.82 o 
  25   1   2        5.46       13.64      7.84 o 
 -24   2   2        3.59       11.96      7.71 o 
 -23   2   2        2.41        3.46      6.43 o 
 -22   2   2        0.82       -6.49      4.33 o 
 -21   2   2       82.65      100.83      9.14 o 
 -20   2   2       20.29       22.67     10.45 o 
 -19   2   2       37.48       33.07      4.93 o 
 -18   2   2       39.76       51.12      5.43 o 
 -17   2   2      157.93      152.23      8.20 o 
 -16   2   2       17.04       18.72      4.22 o 
 -15   2   2       51.80       51.14      5.15 o 
 -14   2   2      329.17      322.34     10.67 o 
 -13   2   2      356.47      340.19     10.68 o 
 -12   2   2       66.73       70.24      4.22 o 
 -11   2   2      314.23      303.05      7.92 o 
 -10   2   2       64.88       58.98      4.34 o 
  -9   2   2     1128.72     1205.00     19.55 o 
  -8   2   2      140.28      134.77      4.79 o 
  -7   2   2      279.05      275.43      6.42 o 
  -6   2   2      847.76      835.58     12.43 o 
  -5   2   2     1080.08     1077.33     19.81 o 
  -4   2   2      707.43      690.77      9.86 o 
  -3   2   2     2577.21     2602.58     25.73 o 
  -2   2   2      771.16      752.95     10.11 o 
  -1   2   2      888.09      877.15     12.83 o 
   0   2   2     2037.74     2159.17     22.09 o 
   1   2   2      898.54      932.57     12.93 o 
   2   2   2      761.56      791.20     10.44 o 
   3   2   2     2563.29     2711.56     29.37 o 
   4   2   2      716.85      695.15     11.81 o 
   5   2   2     1102.96     1125.24     19.93 o 
   6   2   2      841.51      865.54     12.13 o 
   7   2   2      271.66      276.88      6.20 o 
   8   2   2      135.02      124.95      4.41 o 
   9   2   2     1139.50     1175.00     26.10 o 
  10   2   2       64.87       58.30      3.68 o 
  11   2   2      309.67      297.58      7.96 o 
  12   2   2       67.91       66.05      7.52 o 
  13   2   2      359.03      336.13     15.44 o 
  14   2   2      330.62      280.21     34.67 o 
  15   2   2       48.67       46.00      5.28 o 
  16   2   2       17.33       14.23      4.03 o 
  17   2   2      154.85      139.51     12.38 o 
  18   2   2       39.34       46.23      7.49 o 
  19   2   2       36.86       35.53     11.51 o 
  20   2   2       20.21       24.35      6.73 o 
  21   2   2       83.73       96.30     11.09 o 
  22   2   2        0.74        5.66     13.30 o 
  23   2   2        2.52        2.67      6.62 o 
  24   2   2        3.53       12.95      7.57 o 
 -24   3   2        1.25        1.68      5.84 o 
 -23   3   2       21.52       20.72      6.27 o 
 -22   3   2       20.65       22.87      6.78 o 
 -21   3   2       16.11        9.47      5.51 o 
 -20   3   2       16.55       12.00      4.24 o 
 -19   3   2        6.21        6.51     12.08 o 
 -18   3   2       47.77       59.88      6.05 o 
 -17   3   2      167.37      164.91      8.90 o 
 -16   3   2      141.99      140.73      8.22 o 
 -15   3   2       36.80       35.53      4.66 o 
 -14   3   2      485.48      466.83     13.66 o 
 -13   3   2      209.91      204.53      8.85 o 
 -12   3   2       24.34       26.00      4.54 o 
 -11   3   2      121.60      127.91      5.65 o 
 -10   3   2        8.53       11.39      2.74 o 
  -9   3   2      214.72      204.25      6.98 o 
  -8   3   2      119.18      131.63      5.19 o 
  -7   3   2      331.27      334.78      7.93 o 
  -6   3   2      217.85      215.03      6.08 o 
  -5   3   2       98.97       92.11      4.01 o 
  -4   3   2      687.45      666.65     10.73 o 
  -3   3   2      400.65      400.50      7.77 o 
  -2   3   2       50.37       57.32      3.01 o 
  -1   3   2      167.48      183.46      4.97 o 
   0   3   2      484.33      506.92      8.59 o 
   1   3   2      160.12      171.52      5.16 o 
   2   3   2       51.49       61.69      2.84 o 
   3   3   2      390.72      399.36      7.89 o 
   4   3   2      701.66      718.47     12.60 o 
   5   3   2       94.94       83.30      4.95 o 
   6   3   2      222.42      250.77     13.29 o 
   7   3   2      338.23      329.37     10.23 o 
   8   3   2      120.67      123.46      4.53 o 
   9   3   2      212.62      210.85      9.10 o 
  10   3   2        7.58        6.93      3.18 o 
  11   3   2      119.99      125.12      8.31 o 
  12   3   2       25.62       28.83      4.28 o 
  13   3   2      213.90      210.27     10.51 o 
  14   3   2      481.18      431.48     18.66 o 
  15   3   2       37.19       44.98      6.79 o 
  16   3   2      139.65      147.78     11.52 o 
  17   3   2      168.32      162.55     28.21 o 
  18   3   2       47.36       45.74      8.00 o 
  19   3   2        5.89       11.92      6.24 o 
  20   3   2       16.68       11.87      5.94 o 
  21   3   2       16.57       22.48      6.96 o 
  22   3   2       20.53       29.03      7.54 o 
  23   3   2       21.13       42.27     10.87 o 
  24   3   2        1.21        5.07     11.75 o 
 -23   4   2        5.04       -5.60      5.61 o 
 -22   4   2       38.69       31.94      7.36 o 
 -21   4   2        4.47        4.85      4.69 o 
 -20   4   2        2.15        1.25      4.38 o 
 -19   4   2       58.53       63.17      8.06 o 
 -18   4   2        1.72       -3.17      3.77 o 
 -17   4   2      127.68      136.60      8.54 o 
 -16   4   2       35.29       25.98      4.76 o 
 -15   4   2        8.37        6.78      3.81 o 
 -14   4   2        1.98       -3.34      3.46 o 
 -13   4   2      213.76      188.19     10.36 o 
 -12   4   2       28.31       32.86      5.99 o 
 -11   4   2       65.22       64.75      4.72 o 
 -10   4   2       27.82       25.07      3.42 o 
  -9   4   2        4.73        6.18      2.75 o 
  -8   4   2      781.36      781.58     14.10 o 
  -7   4   2      234.24      228.48      7.55 o 
  -6   4   2      642.27      640.85     11.97 o 
  -5   4   2      921.32      941.14     16.60 o 
  -4   4   2      123.76      123.37      3.70 o 
  -3   4   2      491.58      461.99     13.92 o 
  -2   4   2      523.68      549.08     10.15 o 
  -1   4   2      261.49      233.91      6.28 o 
   0   4   2       74.75       77.21      3.76 o 
   1   4   2      267.66      253.50      6.29 o 
   2   4   2      519.17      540.91     24.73 o 
   3   4   2      482.18      478.45      9.18 o 
   4   4   2      118.13      129.17      6.52 o 
   5   4   2      928.70     1007.92     19.54 o 
   6   4   2      646.87      656.73     19.74 o 
   7   4   2      232.60      243.62     20.34 o 
   8   4   2      788.62      824.60     18.00 o 
   9   4   2        5.54        5.44      3.30 o 
  10   4   2       28.74       29.71      5.10 o 
  11   4   2       63.29       53.38      7.24 o 
  12   4   2       26.03       24.04      6.30 o 
  13   4   2      217.22      216.46     30.71 o 
  14   4   2        2.06        5.04      5.11 o 
  15   4   2        7.67        7.11      5.48 o 
  16   4   2       36.09       25.07      6.95 o 
  17   4   2      127.85      140.94     12.06 o 
  18   4   2        1.36        3.96     15.61 o 
  19   4   2       57.77       71.68      9.58 o 
  20   4   2        2.05        6.20      6.19 o 
  21   4   2        4.61       13.50      7.20 o 
  22   4   2       38.92       40.70      9.07 o 
  23   4   2        5.14       -3.54     11.24 o 
 -22   5   2       12.14       12.81      6.84 o 
 -21   5   2        2.92        4.38      4.88 o 
 -20   5   2        3.42        0.75      4.23 o 
 -19   5   2       36.21       37.86      5.69 o 
 -18   5   2       29.00       29.56      5.27 o 
 -17   5   2       19.87       19.74      4.99 o 
 -16   5   2       19.39       25.24      4.90 o 
 -15   5   2       67.87       88.59      7.11 o 
 -14   5   2       19.03       22.48      4.79 o 
 -13   5   2       66.15       66.35      6.32 o 
 -12   5   2      360.89      363.05     13.83 o 
 -11   5   2      212.79      202.20      9.47 o 
 -10   5   2       24.07       19.55      4.10 o 
  -9   5   2      137.48      137.11      6.58 o 
  -8   5   2       83.56       65.51      4.82 o 
  -7   5   2      160.89      147.60      6.41 o 
  -6   5   2        6.08       10.32      2.99 o 
  -5   5   2      177.99      166.64      6.59 o 
  -4   5   2       18.50       17.99      3.12 o 
  -3   5   2      694.61      692.62     10.92 o 
  -2   5   2       25.67       39.85      3.33 o 
  -1   5   2      100.79       99.72      4.73 o 
   0   5   2      332.53      344.07      8.23 o 
   1   5   2      105.93      101.33      5.04 o 
   2   5   2       26.46       31.86      2.90 o 
   3   5   2      697.44      685.19     16.39 o 
   4   5   2       17.60       29.45      3.79 o 
   5   5   2      178.75      170.82      8.08 o 
   6   5   2        5.44        4.29      3.57 o 
   7   5   2      156.03      152.25      9.17 o 
   8   5   2       83.95       85.13      8.69 o 
   9   5   2      136.51      151.12     18.48 o 
  10   5   2       22.91       13.76      5.56 o 
  11   5   2      210.20      209.93     13.53 o 
  12   5   2      360.23      346.00     17.45 o 
  13   5   2       63.78       41.78     10.30 o 
  14   5   2       19.42       21.42      7.16 o 
  15   5   2       68.66       69.44      9.00 o 
  16   5   2       18.80       18.71     10.23 o 
  17   5   2       18.89       34.56      7.84 o 
  18   5   2       28.88       38.23     17.25 o 
  19   5   2       35.47       35.64      8.78 o 
  20   5   2        3.34       -0.55      6.44 o 
  21   5   2        2.85       15.92      7.58 o 
  22   5   2       12.18        6.43      7.71 o 
 -21   6   2        4.60       19.34      8.47 o 
 -20   6   2       12.28        7.25      6.29 o 
 -19   6   2        3.21        8.95     11.20 o 
 -18   6   2       23.71       34.13      5.63 o 
 -17   6   2        0.72        7.66      4.69 o 
 -16   6   2        0.40        8.47      5.24 o 
 -15   6   2       38.77       34.84      5.36 o 
 -14   6   2       51.43       69.20      7.18 o 
 -13   6   2       35.70       36.48      5.74 o 
 -12   6   2      193.35      189.88     10.06 o 
 -11   6   2       56.49       52.62      6.16 o 
 -10   6   2      192.12      194.60      9.67 o 
  -9   6   2        3.57       -0.47      3.82 o 
  -8   6   2       62.54       60.84      8.94 o 
  -7   6   2       30.18       31.29      4.28 o 
  -6   6   2       62.91       61.99      5.01 o 
  -5   6   2       21.94       23.28      3.71 o 
  -4   6   2      312.80      292.81      8.75 o 
  -3   6   2       97.10       83.16      5.11 o 
  -2   6   2      113.11      101.43      5.23 o 
  -1   6   2      126.99      120.75      5.58 o 
   0   6   2       89.87       83.31      5.52 o 
   1   6   2      128.08      115.09      6.32 o 
   2   6   2      113.12      115.39      7.42 o 
   3   6   2       96.79       92.08      5.85 o 
   4   6   2      317.75      329.32     10.19 o 
   5   6   2       21.99        9.03      6.56 o 
   6   6   2       65.98       68.70     18.25 o 
   7   6   2       30.28       22.88      7.11 o 
   8   6   2       62.23       65.66      8.76 o 
   9   6   2        3.62       10.17      6.31 o 
  10   6   2      192.07      200.19     14.11 o 
  11   6   2       56.09       50.05      8.69 o 
  12   6   2      193.36      196.43     14.14 o 
  13   6   2       35.13       37.63      7.90 o 
  14   6   2       52.73       40.61      8.15 o 
  15   6   2       38.69       39.80      8.29 o 
  16   6   2        0.48        0.82      9.38 o 
  17   6   2        0.68        5.34      6.58 o 
  18   6   2       23.40       29.14      7.04 o 
  19   6   2        3.31        3.10      5.43 o 
  20   6   2       12.53       19.07      6.83 o 
  21   6   2        4.62       13.69     11.14 o 
 -19   7   2        4.58       -6.43      6.63 o 
 -18   7   2        8.03       10.59     10.03 o 
 -17   7   2       13.05        9.89      9.38 o 
 -16   7   2        0.68        3.29      5.61 o 
 -15   7   2       11.28       15.92      7.71 o 
 -14   7   2       12.24       17.27      6.31 o 
 -13   7   2       47.10       49.23      7.34 o 
 -12   7   2       20.26       28.50      8.59 o 
 -11   7   2        5.85       12.99      4.48 o 
 -10   7   2      106.88      104.09      7.67 o 
  -9   7   2       30.93       36.54      5.38 o 
  -8   7   2       19.89       17.03      4.67 o 
  -7   7   2      103.54      108.71      7.61 o 
  -6   7   2       95.56       93.37      7.07 o 
  -5   7   2        0.63       -2.89      3.48 o 
  -4   7   2       35.84       26.70      5.08 o 
  -3   7   2       43.67       47.58      5.52 o 
  -2   7   2       59.40       65.81      5.98 o 
  -1   7   2      297.78      282.16     10.48 o 
   0   7   2       51.63       40.73      6.65 o 
   1   7   2      295.85      256.32     17.61 o 
   2   7   2       60.25       58.31      5.58 o 
   3   7   2       40.76       33.23      5.67 o 
   4   7   2       35.39       23.86      5.28 o 
   5   7   2        0.72       -3.03      4.39 o 
   6   7   2       95.00      106.42      8.64 o 
   7   7   2      107.56      119.03     13.91 o 
   8   7   2       20.73       18.39      5.69 o 
   9   7   2       28.80       36.63      6.81 o 
  10   7   2      106.33      114.29     10.60 o 
  11   7   2        5.95       12.02      5.60 o 
  12   7   2       20.79       26.57      6.30 o 
  13   7   2       46.08       44.78      7.32 o 
  14   7   2       12.60       19.85      6.53 o 
  15   7   2       10.83       22.04      6.40 o 
  16   7   2        0.69        9.12      5.92 o 
  17   7   2       13.26       10.54      5.79 o 
  18   7   2        7.79       15.81      6.96 o 
  19   7   2        4.81       14.68      6.97 o 
 -17   8   2        1.62       -3.70     11.07 o 
 -16   8   2        1.70       10.47      7.33 o 
 -15   8   2        7.03        4.46      6.68 o 
 -14   8   2        7.36        7.16     12.63 o 
 -13   8   2       10.68       17.54      6.69 o 
 -12   8   2       53.07       66.95      8.51 o 
 -11   8   2       42.01       42.84      7.73 o 
 -10   8   2        1.60       17.34      5.90 o 
  -9   8   2       27.32       31.78      6.70 o 
  -8   8   2      115.24      117.12     10.80 o 
  -7   8   2       49.21       45.47      6.79 o 
  -6   8   2       42.54       38.65      6.70 o 
  -5   8   2        0.82        5.23      4.62 o 
  -4   8   2       65.31       75.53      6.69 o 
  -3   8   2       10.59       13.50      4.31 o 
  -2   8   2       17.15       23.82      5.86 o 
  -1   8   2        1.46       13.39      5.18 o 
   0   8   2      122.86      136.25      9.59 o 
   1   8   2        1.36       -3.62      5.41 o 
   2   8   2       15.62       23.94      8.23 o 
   3   8   2       10.18       -0.64      6.20 o 
   4   8   2       67.59       61.85     11.63 o 
   5   8   2        0.67        2.14      4.79 o 
   6   8   2       42.81       50.18      5.88 o 
   7   8   2       48.30       49.60      6.42 o 
   8   8   2      115.78      117.47      8.47 o 
   9   8   2       27.98       23.62      5.42 o 
  10   8   2        1.68        9.08      5.52 o 
  11   8   2       41.96       44.60      9.16 o 
  12   8   2       51.48       59.35      7.98 o 
  13   8   2       10.40       14.65      6.60 o 
  14   8   2        7.22       10.37      6.38 o 
  15   8   2        7.11        2.69      5.86 o 
  16   8   2        1.61        1.44      7.63 o 
  17   8   2        1.55        5.87      6.34 o 
 -15   9   2        1.52        5.18     13.66 o 
 -14   9   2        4.57       12.11      7.74 o 
 -13   9   2        8.88        5.86     12.18 o 
 -12   9   2        4.57        9.35      6.87 o 
 -11   9   2       15.25       12.70      6.54 o 
 -10   9   2        8.87       14.81      6.56 o 
  -9   9   2        3.70       -0.79      5.81 o 
  -8   9   2        4.32        6.33      6.03 o 
  -7   9   2       62.66       68.16      8.34 o 
  -6   9   2       33.13       36.13      7.14 o 
  -5   9   2        6.10        6.22     11.28 o 
  -4   9   2        4.66        8.47      5.77 o 
  -3   9   2       56.49       59.66     11.85 o 
  -2   9   2        7.76       15.19     13.61 o 
  -1   9   2       47.91       48.25     12.89 o 
   0   9   2        7.13       11.47      6.39 o 
   1   9   2       48.97       52.28     20.75 o 
   2   9   2        7.52       11.86      6.83 o 
   3   9   2       58.66       59.03      9.18 o 
   4   9   2        4.96        7.04      8.49 o 
   5   9   2        6.22       11.31      7.09 o 
   6   9   2       33.80       25.98     13.55 o 
   7   9   2       64.16       57.34      9.68 o 
   8   9   2        4.22        1.99      5.42 o 
   9   9   2        4.02       12.11      6.14 o 
  10   9   2        9.39       12.98      5.77 o 
  11   9   2       15.44       20.93      5.62 o 
  12   9   2        4.52        2.26      5.25 o 
  13   9   2        9.22        9.81      5.98 o 
  14   9   2        4.59       -2.71      6.50 o 
  15   9   2        1.56        4.43      8.76 o 
 -11  10   2        5.03       10.48      9.70 o 
 -10  10   2        0.49        5.27     10.51 o 
  -9  10   2       10.30       27.88      9.39 o 
  -8  10   2        4.36       12.26     12.31 o 
  -7  10   2       10.14       16.08      7.99 o 
  -6  10   2        0.70        9.40     10.28 o 
  -5  10   2       13.75       22.52     10.18 o 
  -4  10   2        7.71       17.54     10.97 o 
  -3  10   2        4.35       -2.65      7.33 o 
  -2  10   2       57.10       69.85     16.55 o 
  -1  10   2        7.54       21.07      7.59 o 
   0  10   2        0.00        0.28     11.65 o 
   1  10   2        7.92       13.00     11.01 o 
   2  10   2       57.20       64.11     10.20 o 
   3  10   2        4.15        1.47      7.09 o 
   4  10   2        7.79       11.93      7.51 o 
   5  10   2       14.00       21.04      8.08 o 
   6  10   2        0.78        2.61      7.98 o 
   7  10   2       10.44        2.10      8.03 o 
   8  10   2        4.32       10.87     11.35 o 
   9  10   2        9.87       11.72      7.53 o 
  10  10   2        0.43       14.52     11.46 o 
  11  10   2        4.81       19.81      9.02 o 
  -3  11   2       10.67       -5.49     11.60 o 
  -2  11   2        1.21        5.23     12.63 o 
  -1  11   2       21.40        6.60     12.83 o 
   0  11   2       34.36       45.25     22.09 o 
   1  11   2       21.05       35.34     15.30 o 
   2  11   2        1.10       24.59     11.53 o 
   3  11   2       10.30        1.36      7.59 o 
   4  11   2        8.98       19.74      8.84 o 
   5  11   2        1.54       -5.59     12.69 o 
   0   0   3     2344.11     2514.96     38.80 o 
   1   0   3      485.92      560.51     10.72 o 
   2   0   3       70.22       65.77      2.80 o 
   3   0   3        2.18        0.80      1.38 o 
   4   0   3        7.68        7.07      1.59 o 
   5   0   3      781.26      912.06     11.92 o 
   6   0   3     1683.03     1829.65     20.15 o 
   7   0   3      673.66      641.59      9.90 o 
   8   0   3      264.98      298.46      6.70 o 
   9   0   3        2.95       -0.42      1.68 o 
  10   0   3        1.41       -2.16      2.28 o 
  11   0   3      405.91      389.89      8.78 o 
  12   0   3        0.32       -0.38      2.16 o 
  13   0   3       57.41       57.28      3.93 o 
  14   0   3       59.66       57.45      4.94 o 
  15   0   3      279.44      280.64      9.95 o 
  16   0   3      225.04      212.25      9.04 o 
  17   0   3        0.13       -3.53      3.91 o 
  18   0   3      384.40      365.58     17.97 o 
  19   0   3        1.42        5.28      4.96 o 
  20   0   3        9.02        9.24      5.43 o 
  21   0   3        1.19        5.71      9.30 o 
  22   0   3        2.63        6.49      7.32 o 
  23   0   3        0.95       -7.42      5.70 o 
  24   0   3        2.94       20.61     11.28 o 
 -24   1   3        1.03        1.86      9.32 o 
 -23   1   3       10.86       24.19      9.59 o 
 -22   1   3       20.97       -3.07      7.78 o 
 -21   1   3        9.43       17.81      6.53 o 
 -20   1   3       13.00       20.83      6.15 o 
 -19   1   3        0.52       -3.26      4.30 o 
 -18   1   3       28.77       31.91      5.49 o 
 -17   1   3      129.51      120.76     10.57 o 
 -16   1   3      116.10      113.70      8.24 o 
 -15   1   3       47.22       43.21      5.58 o 
 -14   1   3        8.91        6.32      3.11 o 
 -13   1   3      168.11      175.56      7.35 o 
 -12   1   3       38.86       34.84      3.79 o 
 -11   1   3      258.15      234.39     10.17 o 
 -10   1   3      551.86      526.87     11.59 o 
  -9   1   3      415.01      405.77      9.80 o 
  -8   1   3      726.87      741.60     12.90 o 
  -7   1   3      608.51      575.66      8.93 o 
  -6   1   3      440.68      516.26     10.23 o 
  -5   1   3     1430.37     1493.74     29.73 o 
  -4   1   3      597.09      612.66     10.92 o 
  -3   1   3       52.34       48.14      3.64 o 
  -2   1   3      432.64      463.44      9.06 o 
   0   1   3     1070.04     1194.87     14.20 o 
   1   1   3     2887.28     2946.74     35.77 o 
   2   1   3      438.81      469.01      7.07 o 
   3   1   3       53.36       50.06      3.14 o 
   4   1   3      589.27      623.86      9.79 o 
   5   1   3     1431.80     1514.30     18.02 o 
   6   1   3      451.42      538.82     15.53 o 
   7   1   3      613.62      575.07     11.86 o 
   8   1   3      722.80      751.34     12.87 o 
   9   1   3      421.41      404.12      8.67 o 
  10   1   3      543.98      521.19      8.86 o 
  11   1   3      256.90      241.99      6.14 o 
  12   1   3       38.66       41.07      3.56 o 
  13   1   3      167.67      169.20      6.50 o 
  14   1   3        8.29       13.02      3.48 o 
  15   1   3       44.69       43.06      4.77 o 
  16   1   3      114.70      125.38      8.70 o 
  17   1   3      128.69      123.96      8.66 o 
  18   1   3       29.11       19.75      5.61 o 
  19   1   3        0.44       -2.17      3.86 o 
  20   1   3       12.72       13.92      4.63 o 
  21   1   3        8.95       -5.85      3.90 o 
  22   1   3       20.41       37.26      8.16 o 
  23   1   3       10.73       -0.70      9.09 o 
  24   1   3        1.02       -3.50      7.00 o 
 -24   2   3        0.26       18.89     11.55 o 
 -23   2   3        0.23       12.33      7.24 o 
 -22   2   3        5.92       14.36      6.04 o 
 -21   2   3       33.71       43.60      6.89 o 
 -20   2   3        9.63        8.31      4.79 o 
 -19   2   3       44.37       47.20      9.37 o 
 -18   2   3      149.23      137.55      9.69 o 
 -17   2   3       48.86       47.83      6.42 o 
 -16   2   3      438.09      411.74     15.56 o 
 -15   2   3      673.74      645.26     33.17 o 
 -14   2   3       66.77       65.23      6.45 o 
 -13   2   3       63.49       58.03      6.01 o 
 -12   2   3       45.38       43.49      5.20 o 
 -11   2   3      129.03      128.61      7.72 o 
 -10   2   3      319.73      304.60     11.20 o 
  -9   2   3      629.90      622.69     15.98 o 
  -8   2   3      458.61      467.28     13.19 o 
  -7   2   3       54.33       50.36      3.17 o 
  -6   2   3      104.49       95.49      4.09 o 
  -5   2   3      697.31      731.39     15.64 o 
  -4   2   3      585.42      586.33      8.83 o 
  -3   2   3      416.69      422.29      7.29 o 
  -2   2   3     1587.32     1639.63     18.41 o 
  -1   2   3      426.76      389.96      7.17 o 
   0   2   3      293.43      278.79      6.05 o 
   1   2   3      431.07      398.16      7.44 o 
   2   2   3     1571.95     1658.91     35.42 o 
   3   2   3      426.54      446.51      9.00 o 
   4   2   3      601.63      637.67     11.38 o 
   5   2   3      683.31      778.72     13.06 o 
   6   2   3       99.19       99.21      4.62 o 
   7   2   3       57.30       61.47      3.32 o 
   8   2   3      450.34      473.57      8.89 o 
   9   2   3      637.63      659.15     11.18 o 
  10   2   3      316.99      340.67      8.03 o 
  11   2   3      128.67      121.30      5.94 o 
  12   2   3       46.84       45.51      4.20 o 
  13   2   3       61.25       65.06      6.13 o 
  14   2   3       64.72       60.11      6.00 o 
  15   2   3      680.99      684.05     19.35 o 
  16   2   3      439.99      411.68     15.11 o 
  17   2   3       48.16       50.76      5.96 o 
  18   2   3      151.97      162.90     10.22 o 
  19   2   3       45.60       54.73      8.72 o 
  20   2   3        9.84        7.32      8.45 o 
  21   2   3       34.32       45.23      8.19 o 
  22   2   3        6.08       16.70     20.02 o 
  23   2   3        0.21       -1.79      5.96 o 
  24   2   3        0.22       10.73      7.33 o 
 -23   3   3        2.94        1.85      5.79 o 
 -22   3   3        2.68       -3.49      4.92 o 
 -21   3   3        7.81       14.35      5.28 o 
 -20   3   3       19.50       19.08      6.57 o 
 -19   3   3       76.29       77.94      9.95 o 
 -18   3   3       81.09       94.67      9.18 o 
 -17   3   3       16.17       16.34      4.25 o 
 -16   3   3       76.33       79.39      6.40 o 
 -15   3   3      134.20      124.78      7.50 o 
 -14   3   3       83.63       89.16      6.57 o 
 -13   3   3      204.26      190.84      8.79 o 
 -12   3   3      118.26      103.25      7.63 o 
 -11   3   3        6.03        5.28      2.95 o 
 -10   3   3       17.81       22.67      3.74 o 
  -9   3   3       59.66       64.40      5.51 o 
  -8   3   3       77.30       85.45      4.30 o 
  -7   3   3      116.05       99.51      5.99 o 
  -6   3   3      165.09      183.20      9.30 o 
  -5   3   3      235.55      261.89      6.55 o 
  -4   3   3      321.29      306.33      7.02 o 
  -3   3   3        7.55        2.65      1.98 o 
  -2   3   3      262.78      266.79      6.46 o 
  -1   3   3      295.53      272.76      6.59 o 
   0   3   3      220.72      237.21      6.08 o 
   1   3   3      288.54      260.60      6.34 o 
   2   3   3      266.15      281.87      6.66 o 
   3   3   3        6.92        5.23      2.17 o 
   4   3   3      318.83      320.32      7.79 o 
   5   3   3      230.73      282.78     15.70 o 
   6   3   3      164.36      183.76      6.08 o 
   7   3   3      114.76      117.82      5.03 o 
   8   3   3       80.52       82.56      7.86 o 
   9   3   3       62.29       49.49      6.35 o 
  10   3   3       17.58       10.94      7.00 o 
  11   3   3        5.48        5.67      2.94 o 
  12   3   3      120.42      117.93      9.82 o 
  13   3   3      204.11      196.68     12.51 o 
  14   3   3       82.05       88.15      9.27 o 
  15   3   3      135.54      132.02     11.45 o 
  16   3   3       75.78       74.84      9.09 o 
  17   3   3       15.50       12.14      5.65 o 
  18   3   3       79.96       83.30     10.30 o 
  19   3   3       75.34       70.36      9.55 o 
  20   3   3       19.33       21.49      8.29 o 
  21   3   3        8.01       11.54     13.74 o 
  22   3   3        2.69       -3.70      6.48 o 
  23   3   3        2.83        5.91     10.72 o 
 -23   4   3        0.58        9.61     11.27 o 
 -22   4   3       22.73       14.42      6.51 o 
 -21   4   3        4.02        6.61     10.96 o 
 -20   4   3       14.04       19.53      5.82 o 
 -19   4   3      129.62      121.13     10.24 o 
 -18   4   3       10.28        8.38      4.45 o 
 -17   4   3       29.37       23.17      7.20 o 
 -16   4   3       10.68        7.24      3.82 o 
 -15   4   3      112.71      104.34     13.24 o 
 -14   4   3      156.95      156.90      8.59 o 
 -13   4   3      406.23      402.95     13.24 o 
 -12   4   3       79.54       73.58      6.01 o 
 -11   4   3       41.47       37.16      4.77 o 
 -10   4   3      100.40       85.32      6.82 o 
  -9   4   3       88.32       97.10      7.05 o 
  -8   4   3      121.30      131.10      6.92 o 
  -7   4   3      330.00      342.40      8.77 o 
  -6   4   3      404.23      381.08      9.09 o 
  -5   4   3      300.20      284.62      7.69 o 
  -4   4   3      549.57      532.81     10.44 o 
  -3   4   3       92.05       88.78      4.42 o 
  -2   4   3      415.01      374.98      8.58 o 
  -1   4   3      104.95       97.78      4.49 o 
   0   4   3      410.99      386.12      8.51 o 
   1   4   3      106.76      104.65      4.44 o 
   2   4   3      419.38      385.06      9.31 o 
   3   4   3       97.92       97.54      4.22 o 
   4   4   3      543.93      554.05     11.27 o 
   5   4   3      302.21      305.62     13.49 o 
   6   4   3      407.60      388.65     15.70 o 
   7   4   3      326.07      312.23     11.03 o 
   8   4   3      122.73      132.99     11.51 o 
   9   4   3       84.32       92.44      6.64 o 
  10   4   3       98.52       82.74      6.48 o 
  11   4   3       41.02       41.74      5.64 o 
  12   4   3       80.29       94.31     14.28 o 
  13   4   3      405.78      441.84     54.13 o 
  14   4   3      158.33      153.94     12.40 o 
  15   4   3      109.66      109.09     10.93 o 
  16   4   3       10.62       13.39      6.20 o 
  17   4   3       29.60       33.89      9.19 o 
  18   4   3       10.10       14.81      6.35 o 
  19   4   3      130.02      115.24     12.07 o 
  20   4   3       14.33       20.50      7.19 o 
  21   4   3        3.78        4.52      7.16 o 
  22   4   3       22.45       11.53      7.36 o 
  23   4   3        0.62       -2.60     10.23 o 
 -22   5   3        8.76      -10.35      7.04 o 
 -21   5   3        2.99       -4.02      4.82 o 
 -20   5   3       26.60       29.40      6.37 o 
 -19   5   3       56.36       61.71      6.58 o 
 -18   5   3       22.91       27.73      4.88 o 
 -17   5   3       29.23       39.87      5.33 o 
 -16   5   3       85.57       91.10      7.54 o 
 -15   5   3        1.84        5.69      4.10 o 
 -14   5   3        0.45       -4.38      4.19 o 
 -13   5   3        0.91        1.32      4.16 o 
 -12   5   3        5.05        1.79      3.60 o 
 -11   5   3       10.14       10.18      3.93 o 
 -10   5   3       43.04       48.32      5.23 o 
  -9   5   3       80.49       80.09      6.26 o 
  -8   5   3       32.10       30.54      4.46 o 
  -7   5   3       59.20       52.57      5.13 o 
  -6   5   3       14.16        9.00      3.00 o 
  -5   5   3       40.95       43.79      4.04 o 
  -4   5   3       55.32       49.91      4.03 o 
  -3   5   3      657.60      618.35     13.83 o 
  -2   5   3       47.76       54.89      4.03 o 
  -1   5   3       26.71       26.13      3.15 o 
   0   5   3      359.22      359.05      8.88 o 
   1   5   3       26.17       21.80      2.92 o 
   2   5   3       47.71       58.01      4.78 o 
   3   5   3      657.33      629.51     16.62 o 
   4   5   3       55.46       61.75      9.53 o 
   5   5   3       42.18       42.47      5.24 o 
   6   5   3       12.85        8.95      4.85 o 
   7   5   3       62.11       58.65      5.87 o 
   8   5   3       31.40       32.44      4.84 o 
   9   5   3       77.70       83.88      8.94 o 
  10   5   3       41.83       43.16      7.40 o 
  11   5   3        9.65        7.93      9.22 o 
  12   5   3        5.71        8.02      8.71 o 
  13   5   3        0.86        1.33      5.48 o 
  14   5   3        0.40       -4.19      5.96 o 
  15   5   3        1.97        2.27      6.22 o 
  16   5   3       86.56      100.11     11.44 o 
  17   5   3       28.08       23.15     10.79 o 
  18   5   3       23.87       20.26      7.40 o 
  19   5   3       56.84       68.05     14.36 o 
  20   5   3       27.23       29.04      8.03 o 
  21   5   3        2.92       -9.93      6.62 o 
  22   5   3        8.84        8.68     10.84 o 
 -20   6   3       19.21       23.17      8.38 o 
 -19   6   3       11.84       17.83      4.99 o 
 -18   6   3        2.09        0.84      4.49 o 
 -17   6   3        5.58       16.50      5.68 o 
 -15   6   3        8.95       10.45      4.46 o 
 -14   6   3        3.99       -1.07      5.14 o 
 -13   6   3        3.75        6.77      4.30 o 
 -12   6   3      129.96      139.11      8.94 o 
 -11   6   3        9.77       16.52      4.82 o 
 -10   6   3      107.19      112.10      8.77 o 
  -9   6   3      117.85      115.74      7.72 o 
  -8   6   3       57.64       55.96      5.92 o 
  -7   6   3      178.03      193.79     10.01 o 
  -6   6   3      112.24      122.52      7.50 o 
  -5   6   3       83.40       75.59      5.34 o 
  -4   6   3       29.59       27.95      4.09 o 
  -3   6   3      486.32      489.46     11.59 o 
  -2   6   3      398.78      393.27     10.33 o 
  -1   6   3      172.72      188.15      7.09 o 
   0   6   3       16.82       10.72      4.08 o 
   1   6   3      168.63      175.22      8.07 o 
   2   6   3      399.38      398.48     14.19 o 
   3   6   3      489.55      497.15     15.92 o 
   4   6   3       29.13       27.31      4.49 o 
   5   6   3       83.97       87.48      7.03 o 
   6   6   3      110.87      100.38     10.31 o 
   7   6   3      178.88      178.32     12.96 o 
   8   6   3       56.22       53.71      8.10 o 
   9   6   3      120.49      121.89     11.44 o 
  10   6   3      107.35      118.37     11.51 o 
  11   6   3       10.25       11.98      6.68 o 
  12   6   3      127.79      134.55     12.19 o 
  13   6   3        3.30        0.71      5.62 o 
  14   6   3        4.00       -0.01      6.10 o 
  15   6   3        9.33       29.27     10.35 o 
  16   6   3        4.05        6.61      6.44 o 
  17   6   3        5.33       12.97      7.31 o 
  18   6   3        2.02        4.40      7.00 o 
  19   6   3       11.32       19.57      7.84 o 
  20   6   3       19.23       34.35      9.01 o 
 -19   7   3        2.14       -3.90      9.54 o 
 -18   7   3        3.35       13.18      5.86 o 
 -17   7   3       21.66       22.81      6.66 o 
 -16   7   3        1.28       -0.02      4.73 o 
 -15   7   3        6.88        6.35      4.72 o 
 -14   7   3       35.34       37.25      6.38 o 
 -13   7   3       16.06       15.07      5.12 o 
 -12   7   3       39.62       42.24      6.12 o 
 -11   7   3        0.53        3.23      6.76 o 
 -10   7   3       23.90       19.51      6.20 o 
  -9   7   3       17.02       15.58      4.66 o 
  -8   7   3       90.47       79.51      6.98 o 
  -7   7   3       22.35        7.09      4.26 o 
  -6   7   3       69.93       63.25      7.91 o 
  -5   7   3       17.06       15.17      5.66 o 
  -4   7   3        5.38        0.65      3.16 o 
  -3   7   3       60.76       62.05      5.95 o 
  -2   7   3      166.67      159.40      8.56 o 
  -1   7   3       28.00       29.92      4.96 o 
   0   7   3       19.03       19.00      5.52 o 
   1   7   3       28.20       19.76      5.52 o 
   2   7   3      171.42      148.69      7.84 o 
   3   7   3       59.86       58.17      6.69 o 
   4   7   3        4.73       12.47      6.66 o 
   5   7   3       17.23       22.32      7.18 o 
   6   7   3       70.48       63.67      8.83 o 
   7   7   3       22.07       15.71      6.98 o 
   8   7   3       92.41      109.64     11.31 o 
   9   7   3       16.94       16.13      6.54 o 
  10   7   3       24.56       28.39      7.30 o 
  11   7   3        0.56       -6.47      5.83 o 
  12   7   3       39.82       33.00      8.86 o 
  13   7   3       16.48       16.46      6.74 o 
  14   7   3       34.88       36.95      8.88 o 
  15   7   3        6.79        7.04      7.34 o 
  16   7   3        1.21        7.03      9.40 o 
  17   7   3       21.95       28.05      8.63 o 
  18   7   3        3.02        8.00      8.27 o 
  19   7   3        2.19        1.67     11.24 o 
 -17   8   3       21.05       38.27     13.47 o 
 -16   8   3        0.80       -1.91      7.38 o 
 -15   8   3        2.95        4.96      6.83 o 
 -14   8   3       25.82       38.54     10.51 o 
 -13   8   3        7.92        8.64      7.06 o 
 -12   8   3       13.05        9.97      4.98 o 
 -11   8   3       16.85       13.83      6.13 o 
 -10   8   3       27.38       29.66      7.50 o 
  -9   8   3        7.53        5.38      4.60 o 
  -8   8   3       20.59       24.20      5.23 o 
  -7   8   3       10.17        7.56      7.15 o 
  -6   8   3       23.21       23.84      6.05 o 
  -5   8   3       40.91       42.68      6.98 o 
  -4   8   3       58.28       68.16      7.73 o 
  -3   8   3       31.76       22.38      5.90 o 
  -2   8   3       64.08       63.75      7.46 o 
  -1   8   3       34.89       35.54      6.25 o 
   0   8   3       69.44       65.41      7.70 o 
   1   8   3       35.74       25.09      5.84 o 
   2   8   3       62.43       75.74      9.68 o 
   3   8   3       31.21       43.53      8.28 o 
   4   8   3       59.86       48.79      8.67 o 
   5   8   3       40.75       55.76      9.15 o 
   6   8   3       22.90       22.38      7.74 o 
   7   8   3        9.23       17.02      5.79 o 
   8   8   3       21.58       20.51     10.82 o 
   9   8   3        7.21        4.06      9.67 o 
  10   8   3       28.12       29.60      7.69 o 
  11   8   3       16.99       14.35     10.06 o 
  12   8   3       13.58       17.75      6.36 o 
  13   8   3        8.29       15.02      6.52 o 
  14   8   3       25.74       22.96      7.36 o 
  15   8   3        2.84        7.14      6.32 o 
  16   8   3        0.71       21.20      8.25 o 
  17   8   3       20.99       46.01     11.77 o 
 -14   9   3        8.23        4.53      7.50 o 
 -13   9   3        3.76       12.54      7.34 o 
 -12   9   3        0.30       -5.70      6.61 o 
 -11   9   3       24.09       25.27      8.63 o 
 -10   9   3        4.27       14.32      6.56 o 
  -9   9   3       15.28       21.46      7.46 o 
  -8   9   3       44.67       53.43      7.89 o 
  -7   9   3       12.71       15.95      6.37 o 
  -6   9   3        3.02        7.82      5.72 o 
  -5   9   3       12.78        2.52      5.36 o 
  -4   9   3        9.43       16.48      8.58 o 
  -3   9   3       28.84       22.44      8.76 o 
  -2   9   3       26.20       39.07      9.07 o 
  -1   9   3       10.82       14.76      7.01 o 
   0   9   3       27.44       18.97      7.04 o 
   1   9   3       11.37       18.37      7.43 o 
   2   9   3       25.14       34.70      7.92 o 
   3   9   3       29.34       43.70      8.76 o 
   4   9   3        9.63       11.06      6.92 o 
   5   9   3       13.05       11.17      6.68 o 
   6   9   3        3.09        4.43      6.76 o 
   7   9   3       13.22       10.63      6.74 o 
   8   9   3       43.54       36.77      8.79 o 
   9   9   3       15.48       21.80      6.20 o 
  10   9   3        4.49       23.15      8.24 o 
  11   9   3       23.81       37.00      7.98 o 
  12   9   3        0.38        2.61      6.40 o 
  13   9   3        3.72       13.43      7.50 o 
  14   9   3        8.37       17.63      7.53 o 
 -10  10   3        6.11       19.64      9.01 o 
  -9  10   3       16.51       31.88      7.90 o 
  -8  10   3        0.49       14.79      8.59 o 
  -7  10   3        3.40        6.22     10.40 o 
  -6  10   3        0.44      -10.18     17.99 o 
  -5  10   3        9.49       24.87     11.97 o 
  -4  10   3        3.03       -8.90     10.38 o 
  -3  10   3        1.38        8.81     10.82 o 
  -2  10   3        6.82       24.58     10.28 o 
  -1  10   3        2.73        7.33     10.16 o 
   0  10   3        0.68       33.24     11.14 o 
   1  10   3        2.88        2.41      6.58 o 
   2  10   3        6.85       21.75     10.35 o 
   3  10   3        1.26        5.30      7.22 o 
   4  10   3        3.14       11.95      7.27 o 
   5  10   3        9.48       11.96      7.26 o 
   6  10   3        0.50       16.73      8.20 o 
   7  10   3        3.27       16.87      8.51 o 
   8  10   3        0.51        5.78      7.96 o 
   9  10   3       16.75       29.53      9.17 o 
  10  10   3        5.80       -0.88      7.31 o 
   0   0   4     1037.77     1055.81     21.73 o 
   1   0   4        8.15        5.03      2.36 o 
   2   0   4      723.73      792.83     12.69 o 
   3   0   4        1.71       -0.79      1.78 o 
   4   0   4     1657.72     1796.83     20.59 o 
   5   0   4      698.72      730.05     10.23 o 
   6   0   4        1.46        4.31      1.99 o 
   7   0   4      228.97      225.11      5.76 o 
   8   0   4       37.27       45.92      3.06 o 
   9   0   4      163.20      176.67      5.53 o 
  10   0   4       73.53       70.37      4.96 o 
  11   0   4      290.14      282.90      9.45 o 
  12   0   4       14.52       19.98      3.76 o 
  13   0   4      167.03      153.36      7.63 o 
  14   0   4      359.20      326.25     12.89 o 
  15   0   4        5.42        3.54      3.55 o 
  16   0   4       17.78       24.64      4.84 o 
  17   0   4        7.96        6.66      4.22 o 
  18   0   4        4.98        3.30      4.76 o 
  19   0   4       79.39       84.14      8.04 o 
  20   0   4        0.09       -3.46      6.12 o 
  21   0   4        0.90       10.89      9.31 o 
  22   0   4        0.94       11.69      5.51 o 
  23   0   4        4.34       15.05      7.97 o 
  24   0   4        0.07        5.73      8.32 o 
 -24   1   4        3.86        7.36      8.32 o 
 -23   1   4        7.80       -4.91      8.51 o 
 -22   1   4       22.38       13.57      8.88 o 
 -21   1   4        9.00        6.94      8.90 o 
 -20   1   4       14.47       12.70      6.33 o 
 -19   1   4        2.94        8.63      9.20 o 
 -18   1   4      133.45      137.44     15.91 o 
 -17   1   4      158.58      137.51      9.53 o 
 -16   1   4      113.45      107.26      8.25 o 
 -15   1   4      105.54      102.73      7.85 o 
 -14   1   4      370.05      332.26     13.11 o 
 -13   1   4      197.40      190.89      9.79 o 
 -12   1   4        7.76        7.75      4.01 o 
 -11   1   4     1109.47     1066.14     18.68 o 
 -10   1   4      303.57      274.66     10.28 o 
  -9   1   4      225.25      227.28      7.61 o 
  -8   1   4      203.69      222.52      7.26 o 
  -7   1   4      810.84      840.32     14.91 o 
  -6   1   4        0.84        9.14      3.16 o 
  -5   1   4     2193.96     2357.61     29.48 o 
  -4   1   4      301.13      335.84     10.48 o 
  -3   1   4     1217.62     1315.53     19.17 o 
  -2   1   4      314.51      306.77     13.33 o 
  -1   1   4      429.40      428.96     20.30 o 
   0   1   4      439.81      521.85     11.32 o 
   1   1   4      415.39      446.69      7.80 o 
   2   1   4      312.38      314.63      8.76 o 
   3   1   4     1227.39     1309.78     18.91 o 
   4   1   4      298.72      331.17      8.61 o 
   5   1   4     2169.79     2342.14     26.40 o 
   6   1   4        0.68        4.27      2.34 o 
   7   1   4      802.07      821.79     13.52 o 
   8   1   4      202.91      231.60      7.00 o 
   9   1   4      223.22      227.52      7.16 o 
  10   1   4      306.55      300.39      8.68 o 
  11   1   4     1110.75     1112.97     19.09 o 
  12   1   4        7.76        8.23      3.05 o 
  13   1   4      197.00      189.81      8.37 o 
  14   1   4      371.10      339.01     11.45 o 
  15   1   4      108.56       91.75      7.62 o 
  16   1   4      114.81      117.59     14.70 o 
  17   1   4      161.91      157.31      9.97 o 
  18   1   4      134.10      124.73      9.14 o 
  19   1   4        2.88       -1.58      4.27 o 
  20   1   4       14.25       13.25      4.82 o 
  21   1   4        8.16        9.22      5.07 o 
  22   1   4       22.69       32.71      7.85 o 
  23   1   4        7.74       11.49      7.21 o 
  24   1   4        3.86       10.79     10.87 o 
 -23   2   4       10.49       12.46      8.63 o 
 -22   2   4        8.59       -0.03      6.28 o 
 -21   2   4       18.80       10.13      6.36 o 
 -20   2   4       46.76       72.66      7.88 o 
 -19   2   4       25.85       32.80      6.39 o 
 -18   2   4        4.99        8.09      4.52 o 
 -17   2   4       21.73       25.76      5.74 o 
 -16   2   4       91.34       77.00      7.49 o 
 -15   2   4      147.01      136.70      9.48 o 
 -14   2   4      160.60      150.73      9.66 o 
 -13   2   4       82.34       87.60      7.25 o 
 -12   2   4       98.11       85.06      5.71 o 
 -11   2   4      117.17      116.58      6.43 o 
 -10   2   4      695.86      674.75     14.97 o 
  -9   2   4       44.24       42.53      4.41 o 
  -8   2   4      456.74      447.40     13.56 o 
  -7   2   4      283.83      280.36      8.73 o 
  -6   2   4     1919.02     1937.30     26.90 o 
  -5   2   4     1052.71     1039.58     24.00 o 
  -4   2   4      782.03      780.40     18.96 o 
  -3   2   4      128.55      135.44      8.36 o 
  -2   2   4        2.66        1.65      1.92 o 
  -1   2   4       98.07       98.85      4.01 o 
   0   2   4      910.84      983.46     13.92 o 
   1   2   4      100.53       99.12      4.58 o 
   2   2   4        2.65       -0.18      2.04 o 
   3   2   4      135.31      139.46      6.31 o 
   4   2   4      777.44      862.06     14.97 o 
   5   2   4     1058.12     1076.39     17.36 o 
   6   2   4     1922.96     1966.39     26.56 o 
   7   2   4      275.43      266.46      8.37 o 
   8   2   4      454.44      465.39      9.70 o 
   9   2   4       45.68       45.77      4.10 o 
  10   2   4      695.59      677.75     14.68 o 
  11   2   4      115.10      119.38      6.38 o 
  12   2   4       97.98       84.52      6.97 o 
  13   2   4       78.75       82.35      9.51 o 
  14   2   4      158.66      143.63      9.08 o 
  15   2   4      146.14      138.58      9.34 o 
  16   2   4       87.23       81.24      7.52 o 
  17   2   4       22.05       29.55      5.31 o 
  18   2   4        4.83       10.30      5.46 o 
  19   2   4       25.31       21.59      7.15 o 
  20   2   4       45.96       60.08      9.44 o 
  21   2   4       18.88       38.84      8.50 o 
  22   2   4        8.69       32.21      7.87 o 
  23   2   4       10.54       15.79      7.79 o 
 -23   3   4        3.66       12.41      7.81 o 
 -22   3   4        5.06       10.04      5.76 o 
 -21   3   4       26.89       28.46      6.52 o 
 -20   3   4       13.14       10.44      5.34 o 
 -19   3   4       44.42       41.56     10.03 o 
 -18   3   4      112.71      104.21      9.26 o 
 -17   3   4       53.47       62.24      7.42 o 
 -16   3   4       38.33       40.25      6.14 o 
 -15   3   4       34.78       38.12      6.17 o 
 -14   3   4       68.04       67.46     10.30 o 
 -13   3   4      185.14      175.07     10.26 o 
 -12   3   4      284.65      270.09     12.20 o 
 -11   3   4       56.57       53.69      7.89 o 
 -10   3   4       28.68       11.57      5.21 o 
  -9   3   4      103.62      101.02      6.91 o 
  -8   3   4      501.90      450.07     12.00 o 
  -7   3   4       31.78       28.05      3.97 o 
  -6   3   4       95.58      111.08      6.02 o 
  -5   3   4       46.28       49.46      4.40 o 
  -4   3   4     1753.54     1750.38     21.22 o 
  -3   3   4      457.70      458.38      9.00 o 
  -2   3   4        6.47        4.51      2.59 o 
  -1   3   4       32.71       28.61      2.68 o 
   0   3   4      259.57      281.58      7.37 o 
   1   3   4       31.01       27.83      2.88 o 
   2   3   4        7.52       11.39      2.72 o 
   3   3   4      454.51      474.41     13.69 o 
   4   3   4     1742.76     1766.59     35.09 o 
   5   3   4       46.87       58.94      4.33 o 
   6   3   4       97.22      108.74      5.42 o 
   7   3   4       31.64       34.48      3.75 o 
   8   3   4      496.67      483.81     14.59 o 
   9   3   4      101.61      107.80      9.38 o 
  10   3   4       28.71       23.12      4.63 o 
  11   3   4       57.19       58.08      6.17 o 
  12   3   4      284.60      305.96     14.94 o 
  13   3   4      186.30      171.35     10.07 o 
  14   3   4       69.70       78.76      7.83 o 
  15   3   4       35.49       36.57      7.35 o 
  16   3   4       37.81       33.52      7.48 o 
  17   3   4       53.71       50.63      8.79 o 
  18   3   4      113.60       96.57     11.85 o 
  19   3   4       44.94       67.08     14.62 o 
  20   3   4       13.32       -0.94      5.89 o 
  21   3   4       27.18       11.66      7.61 o 
  22   3   4        5.10        1.68      6.31 o 
  23   3   4        3.64        1.20     10.57 o 
 -22   4   4        1.04       -3.92      5.66 o 
 -21   4   4        2.79        5.06      5.70 o 
 -20   4   4       11.18       19.81      6.12 o 
 -19   4   4        2.66       14.35      5.56 o 
 -18   4   4       23.99       27.68      6.35 o 
 -17   4   4       53.46       60.17      7.44 o 
 -16   4   4       90.53       86.58      8.53 o 
 -15   4   4       33.09       26.20      4.91 o 
 -14   4   4       45.86       37.46      6.11 o 
 -13   4   4      139.71      134.60      8.09 o 
 -12   4   4      221.46      209.70      9.59 o 
 -11   4   4        8.34        6.62      3.72 o 
 -10   4   4      159.05      156.35      9.25 o 
  -9   4   4      265.47      269.38     12.18 o 
  -8   4   4       26.82       29.84      4.43 o 
  -7   4   4      233.33      236.68      9.16 o 
  -6   4   4        2.77        1.20      2.94 o 
  -5   4   4       17.33       18.48      4.87 o 
  -4   4   4      139.22      131.78      6.74 o 
  -3   4   4       48.04       44.53      3.64 o 
  -2   4   4      286.20      272.53      7.57 o 
  -1   4   4       12.60       11.46      2.68 o 
   0   4   4      844.36      817.96     13.84 o 
   1   4   4       12.37       12.39      2.68 o 
   2   4   4      285.82      289.11      7.80 o 
   3   4   4       49.36       47.24      3.92 o 
   4   4   4      138.05      129.35      8.71 o 
   5   4   4       17.27       23.25      4.35 o 
   6   4   4        2.45        5.99      3.77 o 
   7   4   4      233.68      234.18     10.25 o 
   8   4   4       27.34       37.10      5.24 o 
   9   4   4      267.23      284.57     11.69 o 
  10   4   4      160.25      169.25     12.16 o 
  11   4   4        8.67        9.82      4.74 o 
  12   4   4      220.26      240.58     15.08 o 
  13   4   4      138.61      139.61     15.10 o 
  14   4   4       47.35       63.30     28.32 o 
  15   4   4       32.73       42.79      8.25 o 
  16   4   4       91.72       87.20     10.79 o 
  17   4   4       52.64       70.30     14.60 o 
  18   4   4       23.92       37.19     10.51 o 
  19   4   4        2.69        6.48      6.65 o 
  20   4   4       10.99       27.53      7.67 o 
  21   4   4        2.76        3.41      6.36 o 
  22   4   4        1.06      -12.20      8.13 o 
 -21   5   4       22.15       14.79      8.51 o 
 -20   5   4       16.71       23.45      6.29 o 
 -19   5   4       29.12       23.37      8.44 o 
 -18   5   4       19.84       26.21      6.15 o 
 -17   5   4       10.78       10.79      4.93 o 
 -16   5   4       52.50       56.41      6.34 o 
 -15   5   4       28.75       28.69      5.22 o 
 -14   5   4        9.75        4.94      5.56 o 
 -13   5   4       54.19       57.31      6.11 o 
 -12   5   4       79.81       70.47      6.52 o 
 -11   5   4       36.25       42.01      5.38 o 
 -10   5   4       14.76       17.30      4.40 o 
  -9   5   4       98.72      104.49      7.24 o 
  -8   5   4       84.01       79.04      6.32 o 
  -7   5   4      217.32      219.98      9.61 o 
  -6   5   4       20.79       15.84      3.94 o 
  -5   5   4      190.18      177.29      8.34 o 
  -4   5   4      301.58      281.16     10.17 o 
  -3   5   4       29.60       32.66      3.77 o 
  -2   5   4      124.17      125.65      5.83 o 
  -1   5   4       63.83       66.64      4.51 o 
   0   5   4       49.43       46.58      3.97 o 
   1   5   4       66.13       68.08      4.44 o 
   2   5   4      127.88      134.47      7.02 o 
   3   5   4       29.79       26.67      4.43 o 
   4   5   4      307.82      280.09     11.42 o 
   5   5   4      191.77      189.22     11.94 o 
   6   5   4       20.40       21.63      5.97 o 
   7   5   4      218.91      193.98     12.44 o 
   8   5   4       81.76       84.99      8.90 o 
   9   5   4       99.31      110.55      8.06 o 
  10   5   4       15.18       15.91      8.34 o 
  11   5   4       36.89       43.71      7.66 o 
  12   5   4       81.01       84.19     10.00 o 
  13   5   4       53.41       57.94      8.95 o 
  14   5   4        8.78       12.13      6.42 o 
  15   5   4       28.00       16.31     19.93 o 
  16   5   4       52.82       56.68     12.27 o 
  17   5   4       10.42       12.09      8.89 o 
  18   5   4       21.36       29.13     10.25 o 
  19   5   4       28.63       36.85     10.13 o 
  20   5   4       16.40       27.92      8.77 o 
  21   5   4       21.77       11.69      8.08 o 
 -19   6   4       13.38       -0.03      6.14 o 
 -18   6   4       14.58       21.56      8.37 o 
 -17   6   4       12.41       11.15      8.13 o 
 -16   6   4        7.93       13.55      4.60 o 
 -15   6   4        6.44       10.77      5.40 o 
 -14   6   4        8.44        7.21      4.79 o 
 -13   6   4       65.29       66.13      6.67 o 
 -12   6   4       86.01       86.12      7.33 o 
 -11   6   4       66.96       76.13      6.82 o 
 -10   6   4       79.70       88.10      7.16 o 
  -9   6   4      102.68       99.34      8.79 o 
  -8   6   4       45.01       48.06      5.47 o 
  -7   6   4      124.79      121.05      7.69 o 
  -6   6   4       38.50       38.73      5.09 o 
  -5   6   4      133.81      138.89      8.00 o 
  -4   6   4       12.36       14.49      4.48 o 
  -3   6   4      316.53      307.57     11.28 o 
  -2   6   4       40.13       26.07      4.67 o 
  -1   6   4       40.89       40.13      5.02 o 
   0   6   4      111.89      109.27      7.05 o 
   1   6   4       40.08       42.05      5.19 o 
   2   6   4       39.92       41.91      5.24 o 
   3   6   4      316.61      317.84     11.23 o 
   4   6   4       12.77       18.25      5.49 o 
   5   6   4      132.90      135.16     11.34 o 
   6   6   4       39.11       47.89      8.82 o 
   7   6   4      123.17      131.71     15.71 o 
   8   6   4       44.59       44.40      7.79 o 
   9   6   4      102.78      105.75     10.36 o 
  10   6   4       79.45       70.94      9.42 o 
  11   6   4       67.99       81.12     10.56 o 
  12   6   4       86.23       93.19     10.96 o 
  13   6   4       65.83       66.62      9.64 o 
  14   6   4        8.58        8.27      6.52 o 
  15   6   4        6.58        8.55      6.95 o 
  16   6   4        7.86       13.15      6.90 o 
  17   6   4       13.03       15.53      7.79 o 
  18   6   4       14.67        6.70      7.47 o 
  19   6   4       13.51       14.33      8.10 o 
  20   6   4       12.42       26.03     12.12 o 
 -18   7   4        8.89       17.98      7.42 o 
 -17   7   4        4.25       10.68      5.02 o 
 -16   7   4        9.90       13.93      5.43 o 
 -15   7   4        8.97        6.89      5.04 o 
 -14   7   4        7.07        9.60      6.10 o 
 -13   7   4        6.33       14.49      5.79 o 
 -12   7   4       31.70       30.97      6.63 o 
 -11   7   4       13.06       19.73      5.66 o 
 -10   7   4       32.41       49.83      6.00 o 
  -9   7   4       13.05       13.41      4.20 o 
  -8   7   4      112.48      110.28      8.72 o 
  -7   7   4       46.70       43.18      5.62 o 
  -6   7   4       43.55       37.95      5.41 o 
  -5   7   4       23.02       14.10      4.51 o 
  -4   7   4       18.42       13.38      5.01 o 
  -3   7   4       22.81       24.58      5.90 o 
  -2   7   4        3.50        7.14      4.91 o 
  -1   7   4       23.15       18.27      5.44 o 
   0   7   4        2.64        4.16      4.12 o 
   1   7   4       22.63       19.25      4.26 o 
   2   7   4        3.65       10.38      4.12 o 
   3   7   4       23.28       29.47      6.44 o 
   4   7   4       17.53       15.95      6.41 o 
   5   7   4       22.59       19.60     11.98 o 
   6   7   4       43.24       27.99      7.16 o 
   7   7   4       47.07       44.88      8.31 o 
   8   7   4      113.63      128.68     12.65 o 
   9   7   4       12.74       13.28      7.08 o 
  10   7   4       32.70       47.15      8.41 o 
  11   7   4       12.88       21.09      7.61 o 
  12   7   4       31.51       29.80      9.04 o 
  13   7   4        6.17       11.66      7.53 o 
  14   7   4        6.86        3.35      7.26 o 
  15   7   4        9.05        5.93     12.45 o 
  16   7   4        9.73       18.28      8.41 o 
  17   7   4        4.28       10.35      7.85 o 
  18   7   4        8.48        8.81      8.03 o 
 -16   8   4        1.39        0.70     19.89 o 
 -15   8   4        8.49        0.90      6.34 o 
 -14   8   4        2.84        2.62      5.77 o 
 -13   8   4        4.27       10.50      6.45 o 
 -12   8   4        4.79       -2.45      5.19 o 
 -11   8   4       21.94       22.45      6.60 o 
 -10   8   4       18.94        8.91      4.89 o 
  -9   8   4       22.58       30.48      5.49 o 
  -8   8   4       23.38       17.68      6.66 o 
  -7   8   4       14.46        4.97      5.29 o 
  -6   8   4       39.48       52.13      7.86 o 
  -5   8   4        4.66        6.90      8.77 o 
  -4   8   4        0.11       -7.32      7.31 o 
  -3   8   4       44.17       55.00      7.21 o 
  -2   8   4       12.54        8.20      5.22 o 
  -1   8   4        1.93        9.35      5.59 o 
   0   8   4        0.76        5.80      6.84 o 
   1   8   4        2.38        2.08      5.30 o 
   2   8   4       12.63       15.39      5.40 o 
   3   8   4       43.45       51.58      9.42 o 
   4   8   4        0.08        3.67      6.23 o 
   5   8   4        4.85        5.27      7.09 o 
   6   8   4       39.44       36.98      8.20 o 
   7   8   4       12.86        5.37      6.27 o 
   8   8   4       23.87       35.71     21.26 o 
   9   8   4       22.64       29.96      7.63 o 
  10   8   4       19.20       30.06      7.70 o 
  11   8   4       21.39       18.31     13.88 o 
  12   8   4        4.68       -5.36      6.42 o 
  13   8   4        4.28       11.60      9.24 o 
  14   8   4        2.76       10.62      8.26 o 
  15   8   4        8.74        6.21     15.36 o 
  16   8   4        1.45       19.13     13.42 o 
 -13   9   4        0.42       -3.97      8.09 o 
 -12   9   4        7.42       14.49      7.84 o 
 -11   9   4       26.89       31.11     10.11 o 
 -10   9   4        4.87       12.41      6.79 o 
  -9   9   4       21.26       30.21      7.26 o 
  -8   9   4       24.55       30.21      8.39 o 
  -7   9   4        0.87       13.79      6.71 o 
  -6   9   4        2.51       -2.86      6.03 o 
  -5   9   4        2.23        0.51     10.52 o 
  -4   9   4       16.66       18.62      8.13 o 
  -3   9   4        2.34        1.17     15.92 o 
  -2   9   4       37.16       47.24     15.48 o 
  -1   9   4        5.54        1.33      6.43 o 
   0   9   4        3.55        0.61     11.80 o 
   1   9   4        5.04        3.09      8.93 o 
   2   9   4       37.40       50.34     12.44 o 
   3   9   4        2.31       12.02      6.46 o 
   4   9   4       16.53       30.47     17.21 o 
   5   9   4        1.87       -4.89     11.59 o 
   6   9   4        2.46       -2.93      5.71 o 
   7   9   4        0.86        7.29      7.74 o 
   8   9   4       23.77       28.82     14.11 o 
   9   9   4       20.91       20.05      7.70 o 
  10   9   4        4.71       20.49      8.25 o 
  11   9   4       26.74       18.22      8.32 o 
  12   9   4        7.65       11.63      8.12 o 
  13   9   4        0.41       -0.02      7.02 o 
  -8  10   4        0.16       -0.92      7.28 o 
  -7  10   4       13.65       29.28     17.60 o 
  -6  10   4        1.28      -16.93     11.28 o 
  -5  10   4        0.09        1.88      7.62 o 
  -4  10   4        1.42        5.35     11.46 o 
  -3  10   4        3.90      -12.47      8.32 o 
  -2  10   4        2.78       14.18     10.92 o 
  -1  10   4        2.02       28.01     13.54 o 
   0  10   4        0.19       25.32     12.49 o 
   1  10   4        1.92       14.35     10.47 o 
   2  10   4        2.76       -8.93     11.19 o 
   3  10   4        4.07       20.83     12.49 o 
   4  10   4        1.49       -8.61     10.94 o 
   5  10   4        0.10        4.37      8.00 o 
   6  10   4        1.24       -7.94     11.20 o 
   7  10   4       13.69       23.34      8.67 o 
   8  10   4        0.15       16.72     13.61 o 
   0   0   5     1439.64     1466.97     45.31 o 
   1   0   5      148.79      156.49      5.84 o 
   2   0   5        2.40        3.06      2.22 o 
   3   0   5      885.31      989.34     16.03 o 
   4   0   5        3.51        6.62      2.73 o 
   5   0   5      154.12      160.25      5.26 o 
   6   0   5       53.79       55.90      4.70 o 
   7   0   5      618.38      608.40     14.07 o 
   8   0   5        0.00        4.46      3.67 o 
   9   0   5        1.36       -1.47      3.12 o 
  10   0   5      131.55      130.24      6.31 o 
  11   0   5      119.89      109.98      8.28 o 
  12   0   5      375.55      349.56     10.56 o 
  13   0   5      224.57      226.58      8.78 o 
  14   0   5       23.94       26.40      4.33 o 
  15   0   5       50.36       47.39      5.44 o 
  16   0   5        9.06        9.54      4.42 o 
  17   0   5       19.51       15.26      6.07 o 
  18   0   5        3.98       10.49      5.12 o 
  19   0   5        4.24       15.05      5.71 o 
  20   0   5       38.39       57.36     10.84 o 
  21   0   5        5.22        9.28      6.72 o 
  22   0   5        1.19        9.16      6.51 o 
  23   0   5        0.40       15.75     10.45 o 
 -23   1   5       13.73       24.36     11.21 o 
 -22   1   5        7.35        5.52      9.89 o 
 -21   1   5        8.28       -8.83      8.19 o 
 -20   1   5       34.21       23.62     10.08 o 
 -19   1   5        0.66        9.04      7.10 o 
 -18   1   5        6.85        2.76      5.52 o 
 -17   1   5        5.63        6.83      6.69 o 
 -16   1   5       38.88       41.92      6.10 o 
 -15   1   5      114.50      114.95     10.63 o 
 -14   1   5      213.53      200.95     10.85 o 
 -13   1   5      760.87      730.01     20.41 o 
 -12   1   5       47.27       47.29      6.20 o 
 -11   1   5      352.65      351.79     13.53 o 
 -10   1   5       85.50       85.66      7.21 o 
  -9   1   5       20.71       16.64      4.53 o 
  -8   1   5        1.29       -0.18      3.95 o 
  -7   1   5       18.78       15.92      3.20 o 
  -6   1   5      134.85      124.44      5.84 o 
  -5   1   5      309.38      309.32      8.92 o 
  -4   1   5      482.51      468.45     12.35 o 
  -3   1   5      141.00      142.49      6.16 o 
  -2   1   5      238.93      262.86      9.41 o 
  -1   1   5       16.30       15.87      3.51 o 
   0   1   5      654.17      635.03     28.68 o 
   1   1   5       16.70       18.59      2.85 o 
   2   1   5      240.57      248.39      6.23 o 
   3   1   5      139.88      141.50      7.29 o 
   4   1   5      471.57      585.48     52.84 o 
   5   1   5      306.15      299.13      9.04 o 
   6   1   5      132.99      118.62      6.00 o 
   7   1   5       18.27       21.57      3.04 o 
   8   1   5        1.44       -1.02      2.42 o 
   9   1   5       20.76       19.69      3.32 o 
  10   1   5       84.03       84.22      5.18 o 
  11   1   5      349.77      348.18      9.93 o 
  12   1   5       45.16       50.49      5.55 o 
  13   1   5      762.01      734.58     17.66 o 
  14   1   5      217.79      221.36     13.46 o 
  15   1   5      116.30      115.11      8.78 o 
  16   1   5       39.26       46.54      6.37 o 
  17   1   5        5.78        3.85      3.96 o 
  18   1   5        6.82       12.47      4.51 o 
  19   1   5        0.69       -4.41      5.11 o 
  20   1   5       34.25       46.30      7.00 o 
  21   1   5        8.49       17.50      7.24 o 
  22   1   5        7.35        7.02      5.53 o 
 -22   2   5        0.96        4.78      9.62 o 
 -21   2   5        7.91       22.22      9.13 o 
 -20   2   5        4.79       17.74      7.52 o 
 -19   2   5       35.76       41.28      8.02 o 
 -18   2   5       20.63       26.93      5.60 o 
 -17   2   5       20.46       38.66      6.09 o 
 -16   2   5        0.32       -5.95      4.24 o 
 -15   2   5       67.43       77.66      7.71 o 
 -14   2   5      480.68      452.25     16.39 o 
 -13   2   5       24.03       26.28      5.55 o 
 -12   2   5      210.40      189.47     10.62 o 
 -11   2   5      171.35      147.40      9.27 o 
 -10   2   5      195.49      196.79     10.30 o 
  -9   2   5      235.57      237.73      8.90 o 
  -8   2   5      410.58      395.84     12.83 o 
  -7   2   5       48.23       54.50      6.66 o 
  -6   2   5       72.71       66.58      4.93 o 
  -5   2   5       27.52       19.39      3.51 o 
  -4   2   5      225.66      219.20      8.05 o 
  -3   2   5       22.26       27.67      3.55 o 
  -2   2   5      390.49      409.13     13.01 o 
  -1   2   5     1455.45     1454.38     21.17 o 
   0   2   5      146.95      148.12      5.91 o 
   1   2   5     1451.47     1440.33     26.14 o 
   2   2   5      385.97      395.56     10.02 o 
   3   2   5       22.67       22.75      3.42 o 
   4   2   5      230.52      228.58      7.83 o 
   5   2   5       31.13       23.37      3.42 o 
   6   2   5       71.47       71.20      4.76 o 
   7   2   5       50.14       51.41      4.61 o 
   8   2   5      411.58      418.94     11.50 o 
   9   2   5      233.04      226.58      8.74 o 
  10   2   5      192.86      195.44      8.26 o 
  11   2   5      176.50      155.85      9.32 o 
  12   2   5      214.96      217.16     11.01 o 
  13   2   5       23.91       17.18      8.55 o 
  14   2   5      481.13      487.93     18.03 o 
  15   2   5       68.71       72.82      7.16 o 
  16   2   5        0.38        0.77      4.34 o 
  17   2   5       20.18       21.71      7.16 o 
  18   2   5       19.68       30.53      8.20 o 
  19   2   5       36.30       48.70      6.76 o 
  20   2   5        4.74        7.04      6.21 o 
  21   2   5        7.45       19.75      7.81 o 
  22   2   5        0.99        2.14      7.08 o 
 -22   3   5        0.09        9.57     12.12 o 
 -21   3   5        1.15        5.38      5.78 o 
 -20   3   5        9.29       21.16      6.22 o 
 -19   3   5        8.06       19.17      5.80 o 
 -18   3   5       37.20       53.01      7.46 o 
 -17   3   5       13.70        7.63      5.27 o 
 -16   3   5       77.37       69.79     10.70 o 
 -15   3   5       96.23       85.39      8.03 o 
 -14   3   5       63.93       68.18      7.24 o 
 -13   3   5      128.49      102.64      8.56 o 
 -12   3   5       65.32       63.65      6.91 o 
 -11   3   5      329.90      326.56     22.50 o 
 -10   3   5      163.23      159.97     18.97 o 
  -9   3   5       42.48       47.49      5.98 o 
  -8   3   5      109.50      109.58      9.28 o 
  -7   3   5        6.30        5.50      2.88 o 
  -6   3   5       32.96       29.56      5.50 o 
  -5   3   5      175.80      187.66      8.08 o 
  -4   3   5      219.23      223.43      8.63 o 
  -3   3   5       84.73       74.45      5.31 o 
  -2   3   5      205.66      212.99      8.27 o 
  -1   3   5      441.97      435.62      9.63 o 
   0   3   5       42.00       42.32      3.60 o 
   1   3   5      434.71      450.08     10.92 o 
   2   3   5      202.72      200.72      7.36 o 
   3   3   5       82.86       83.59      6.02 o 
   4   3   5      220.91      217.13      9.18 o 
   5   3   5      179.65      196.06      8.71 o 
   6   3   5       32.04       28.60      3.90 o 
   7   3   5        7.21        2.68      3.96 o 
   8   3   5      109.11      112.11      8.79 o 
   9   3   5       41.23       37.44      5.40 o 
  10   3   5      164.31      139.45     14.34 o 
  11   3   5      333.70      380.11     25.17 o 
  12   3   5       65.84       90.03      7.76 o 
  13   3   5      129.09      125.51      9.11 o 
  14   3   5       63.39       55.76      6.66 o 
  15   3   5       94.58       84.60      7.69 o 
  16   3   5       78.04       71.47      7.52 o 
  17   3   5       14.27       23.31     14.71 o 
  18   3   5       37.59       40.80      8.59 o 
  19   3   5        8.14       -1.19      8.75 o 
  20   3   5        9.32        8.32     10.44 o 
  21   3   5        1.10        3.40      9.47 o 
  22   3   5        0.11        3.58     10.45 o 
 -21   4   5       13.07       14.99      7.78 o 
 -20   4   5        8.73       19.55      6.38 o 
 -19   4   5       17.52       22.17      6.30 o 
 -18   4   5       10.10        2.25      4.80 o 
 -17   4   5        2.60        4.05      4.82 o 
 -16   4   5       31.89       17.56      7.00 o 
 -15   4   5       18.99       25.20      5.82 o 
 -14   4   5       19.27       20.37      5.45 o 
 -13   4   5       11.79       13.36      5.02 o 
 -12   4   5      131.40      139.93      9.24 o 
 -11   4   5      151.34      148.06      8.48 o 
 -10   4   5      144.28      147.99     10.88 o 
  -9   4   5       11.89        9.88      3.72 o 
  -8   4   5       18.95       16.99      4.08 o 
  -7   4   5       65.06       69.64      7.22 o 
  -6   4   5       12.96       10.02      3.89 o 
  -5   4   5      305.05      299.13     10.67 o 
  -4   4   5       36.23       40.11      4.81 o 
  -3   4   5      113.49      114.78      6.75 o 
  -2   4   5       79.12       84.43      5.99 o 
  -1   4   5       22.45       22.64      3.81 o 
   0   4   5        0.46       -3.04      2.67 o 
   1   4   5       20.50       26.85      3.52 o 
   2   4   5       79.72       86.52      5.34 o 
   3   4   5      111.21      112.18      5.91 o 
   4   4   5       36.27       44.88      5.41 o 
   5   4   5      299.68      308.61     11.95 o 
   6   4   5       12.50       12.55      4.32 o 
   7   4   5       65.53       67.33      6.54 o 
   8   4   5       20.14       14.10      6.02 o 
   9   4   5       11.08        5.36      6.02 o 
  10   4   5      145.61      136.37     10.61 o 
  11   4   5      147.75      152.32     11.39 o 
  12   4   5      129.47      129.70      9.07 o 
  13   4   5       11.52       13.17      5.06 o 
  14   4   5       19.57       30.81      7.71 o 
  15   4   5       18.52       21.87      6.73 o 
  16   4   5       32.29       40.34     11.96 o 
  17   4   5        2.65        5.82      6.38 o 
  18   4   5       10.35       20.38     11.53 o 
  19   4   5       17.16       13.17      7.43 o 
  20   4   5        8.52       -2.50      6.65 o 
  21   4   5       13.12       13.09     17.36 o 
 -20   5   5       12.54       20.98      6.54 o 
 -19   5   5       12.30       13.43      5.97 o 
 -18   5   5       16.16       19.16      6.16 o 
 -17   5   5       23.96       21.99      8.74 o 
 -16   5   5        7.58        4.62      4.73 o 
 -15   5   5       30.13       34.41      8.64 o 
 -14   5   5       11.28       11.72      5.47 o 
 -13   5   5       19.26       29.77      4.85 o 
 -12   5   5       39.31       43.46      5.34 o 
 -11   5   5       29.24       22.72      4.91 o 
 -10   5   5       20.50       16.69      4.60 o 
  -9   5   5      228.71      234.32     10.46 o 
  -8   5   5       33.53       37.56      5.14 o 
  -7   5   5      197.80      204.96      9.71 o 
  -6   5   5       55.10       47.88      5.66 o 
  -5   5   5       11.84        5.84      3.90 o 
  -4   5   5        1.52       -0.46      3.85 o 
  -3   5   5      195.96      201.05      9.02 o 
  -2   5   5      179.21      161.17      8.07 o 
  -1   5   5      189.19      193.52      8.72 o 
   0   5   5      908.83      849.81     18.17 o 
   1   5   5      193.49      187.97      8.42 o 
   2   5   5      178.92      176.80      8.27 o 
   3   5   5      196.20      186.05      9.65 o 
   4   5   5        1.71        5.38      4.16 o 
   5   5   5       12.04       17.68      4.93 o 
   6   5   5       56.27       57.69      6.44 o 
   7   5   5      199.82      210.40     10.71 o 
   8   5   5       33.90       34.43      5.70 o 
   9   5   5      228.80      244.13     12.04 o 
  10   5   5       19.70       13.00      4.60 o 
  11   5   5       28.75       28.14      9.86 o 
  12   5   5       40.08       43.41      9.32 o 
  13   5   5       19.39       22.06      6.90 o 
  14   5   5       11.51       14.91     10.89 o 
  15   5   5       30.36       33.20      9.92 o 
  16   5   5        7.23        7.12      9.76 o 
  17   5   5       23.52       20.02      7.78 o 
  18   5   5       15.88       19.32      8.49 o 
  19   5   5       11.82        5.54      7.47 o 
  20   5   5       12.60        9.74      8.64 o 
 -18   6   5       11.79        9.33     11.17 o 
 -17   6   5       20.57       29.27      6.72 o 
 -16   6   5       10.52       19.40      6.29 o 
 -15   6   5        2.72        9.34      5.30 o 
 -14   6   5       40.59       46.76      6.24 o 
 -13   6   5       10.16        8.52      4.42 o 
 -12   6   5        0.98        9.83      6.69 o 
 -11   6   5       32.78       20.87      4.95 o 
 -10   6   5        5.64       10.99      4.39 o 
  -9   6   5      113.85      112.06     12.51 o 
  -8   6   5      125.47      127.71      8.42 o 
  -7   6   5      112.51      105.77      7.76 o 
  -6   6   5       49.61       45.38      5.78 o 
  -5   6   5       97.27       85.23      6.81 o 
  -4   6   5       15.04       18.70      4.40 o 
  -3   6   5       19.29       22.55      4.90 o 
  -2   6   5      247.21      258.44     13.03 o 
  -1   6   5       11.94       13.20      5.48 o 
   0   6   5       13.42        9.85      4.94 o 
   1   6   5       11.28       13.35      5.39 o 
   2   6   5      242.95      243.66     10.20 o 
   3   6   5       20.11       26.64      5.45 o 
   4   6   5       14.44       19.68      4.60 o 
   5   6   5       96.44       91.81      7.54 o 
   6   6   5       49.09       53.21      6.40 o 
   7   6   5      111.95      122.23      9.00 o 
   8   6   5      121.77      141.13     12.57 o 
   9   6   5      112.52      105.48     12.40 o 
  10   6   5        5.42       10.90      6.59 o 
  11   6   5       33.22       31.94      8.60 o 
  12   6   5        1.22        4.11      8.06 o 
  13   6   5       10.41        8.98      6.76 o 
  14   6   5       41.30       37.20     15.16 o 
  15   6   5        2.59       14.68      7.44 o 
  16   6   5       10.29        9.64      7.27 o 
  17   6   5       21.02       28.17      8.38 o 
  18   6   5       11.45       12.85      8.95 o 
 -17   7   5       12.80       17.44     11.04 o 
 -16   7   5        0.94       10.57      8.43 o 
 -15   7   5        2.74        2.83      6.47 o 
 -14   7   5        6.39        0.74      4.82 o 
 -13   7   5       22.01       10.72      5.27 o 
 -12   7   5       43.63       46.63      6.59 o 
 -11   7   5       35.82       35.11      6.92 o 
 -10   7   5        3.08        0.49      4.25 o 
  -9   7   5        0.92        1.00      5.57 o 
  -8   7   5       12.76       15.54      4.72 o 
  -7   7   5        1.41        0.14      5.26 o 
  -6   7   5       14.69       10.96      6.01 o 
  -5   7   5        6.63       13.59      5.73 o 
  -4   7   5        6.70       -3.39      5.71 o 
  -3   7   5       23.11       21.58      5.90 o 
  -2   7   5       62.76       65.95      7.75 o 
  -1   7   5       37.24       34.71      6.67 o 
   0   7   5       99.18      107.79      9.08 o 
   1   7   5       37.33       34.02      6.25 o 
   2   7   5       61.49       63.06      7.52 o 
   3   7   5       22.55       22.35      5.41 o 
   4   7   5        6.85       -2.20      5.48 o 
   5   7   5        6.67       -0.63      5.70 o 
   6   7   5       14.43       24.83      6.96 o 
   7   7   5        1.68       12.74      6.50 o 
   8   7   5       12.37       10.28      6.52 o 
   9   7   5        0.83       -2.22      6.36 o 
  10   7   5        3.15        4.05     12.30 o 
  11   7   5       35.46       56.30      9.61 o 
  12   7   5       42.80       25.59      9.26 o 
  13   7   5       22.08       25.98      7.69 o 
  14   7   5        6.16       16.37      7.53 o 
  15   7   5        2.66        6.33      6.90 o 
  16   7   5        0.98       16.27      7.92 o 
  17   7   5       13.05        7.50     13.23 o 
 -14   8   5       10.90       20.33      6.32 o 
 -13   8   5        7.72       12.98      5.83 o 
 -12   8   5       16.22       19.58      5.83 o 
 -11   8   5       10.33       17.99      5.39 o 
 -10   8   5        1.25        1.78      5.71 o 
  -9   8   5        5.06        2.16      5.93 o 
  -8   8   5       68.14       69.33      8.95 o 
  -7   8   5       36.62       52.68     12.06 o 
  -6   8   5       41.27       46.65      7.86 o 
  -5   8   5       12.86       23.40      6.60 o 
  -4   8   5        7.62        5.21      5.54 o 
  -3   8   5       39.32       50.43      7.34 o 
  -2   8   5       10.41        6.99      7.91 o 
  -1   8   5        1.36        6.44      5.53 o 
   0   8   5        0.43        7.43      5.57 o 
   1   8   5        1.50       -0.92      6.22 o 
   2   8   5       11.38       24.43     19.45 o 
   3   8   5       38.87       51.56     14.03 o 
   4   8   5        8.39        5.94     12.19 o 
   5   8   5       12.51       14.29      6.95 o 
   6   8   5       42.02       47.60      8.76 o 
   7   8   5       36.77       48.19      9.10 o 
   8   8   5       70.39       70.14     19.94 o 
   9   8   5        5.04        2.72      6.48 o 
  10   8   5        1.29        6.51      6.91 o 
  11   8   5       10.32        6.60      6.73 o 
  12   8   5       16.21       34.19      9.54 o 
  13   8   5        7.60       10.25      8.74 o 
  14   8   5       10.98        6.72      8.90 o 
 -11   9   5        2.30        5.00      7.27 o 
 -10   9   5        0.08        1.14      7.24 o 
  -9   9   5        1.11       11.99      9.01 o 
  -8   9   5       21.81       39.79      8.30 o 
  -7   9   5       17.81       15.53      8.52 o 
  -6   9   5        8.96       -1.83      5.96 o 
  -5   9   5       14.19        5.60      6.73 o 
  -4   9   5       24.56       38.34     15.72 o 
  -3   9   5        4.77        4.14      7.31 o 
  -2   9   5       10.29        5.26      7.08 o 
  -1   9   5       12.93       19.38      8.35 o 
   0   9   5        0.10       -0.06      7.52 o 
   1   9   5       12.70        8.61     12.81 o 
   2   9   5       10.75       22.96     14.23 o 
   3   9   5        4.46       21.46     11.97 o 
   4   9   5       24.24       20.61     13.88 o 
   5   9   5       14.29       22.23     11.70 o 
   6   9   5        8.82       20.95     12.54 o 
   7   9   5       17.47       15.24      7.88 o 
   8   9   5       21.62       18.64      8.28 o 
   9   9   5        0.99       13.04      7.37 o 
  10   9   5        0.14        6.27      7.78 o 
  11   9   5        2.35       -1.91     13.71 o 
  -6  10   5        2.21      -16.36     12.19 o 
  -5  10   5       15.58       42.22     10.60 o 
  -4  10   5        5.05       -1.66      8.18 o 
  -3  10   5        6.33       -4.10     12.85 o 
  -2  10   5       25.79       44.84     15.68 o 
  -1  10   5        4.71        4.10     12.04 o 
   0  10   5        6.97       17.32     13.08 o 
   1  10   5        4.56       22.84     14.11 o 
   2  10   5       25.69        0.66     13.27 o 
   3  10   5        6.53       18.08     14.25 o 
   4  10   5        5.19       16.19     13.44 o 
   0   0   6      235.73      262.57     13.04 o 
   1   0   6      545.24      539.34     12.08 o 
   2   0   6        0.12        1.58      2.48 o 
   3   0   6       37.82       54.96      5.73 o 
   4   0   6      107.21      107.98      7.40 o 
   5   0   6      775.53      782.24     19.48 o 
   6   0   6       60.87       51.07      4.92 o 
   7   0   6      496.63      474.80     13.16 o 
   8   0   6        0.07       -0.11      3.13 o 
   9   0   6        9.12        8.05      4.58 o 
  10   0   6        0.10        0.86      3.52 o 
  11   0   6      231.86      206.60      9.47 o 
  12   0   6        9.86        7.21      3.97 o 
  13   0   6       82.32       83.55      6.76 o 
  14   0   6       47.53       61.14     11.65 o 
  15   0   6       14.26       14.62      6.11 o 
  16   0   6       10.45        4.86      6.21 o 
  17   0   6       32.41       20.02      6.88 o 
  18   0   6       48.11       59.06     20.75 o 
  19   0   6        4.68        4.02      8.76 o 
  20   0   6        1.19       11.10      6.62 o 
  21   0   6        6.58       19.61      7.63 o 
 -22   1   6       45.00       71.21     14.82 o 
 -21   1   6        0.60       17.69      8.48 o 
 -20   1   6       13.33       17.56      9.41 o 
 -19   1   6        4.66        6.02      6.51 o 
 -18   1   6       14.37       24.90      6.78 o 
 -17   1   6        8.27        7.63      5.75 o 
 -16   1   6       46.16       49.08      8.11 o 
 -15   1   6       20.60       20.26      5.44 o 
 -14   1   6      130.35      120.74      9.32 o 
 -13   1   6      178.68      170.40     11.06 o 
 -12   1   6       22.30       25.42      6.79 o 
 -11   1   6      122.05      117.74      8.72 o 
 -10   1   6      102.85      108.33      8.39 o 
  -9   1   6       65.48       62.78      6.69 o 
  -8   1   6      128.63      138.49      8.89 o 
  -7   1   6       33.08       33.65      5.27 o 
  -6   1   6        2.19        1.06      3.96 o 
  -5   1   6       56.52       61.20      5.27 o 
  -4   1   6      223.71      227.08     13.13 o 
  -3   1   6      256.09      260.29     10.02 o 
  -2   1   6       16.15       21.92      3.66 o 
  -1   1   6       60.64       61.50      4.60 o 
   0   1   6      662.95      660.16     13.54 o 
   1   1   6       59.45       62.66      5.16 o 
   2   1   6       16.05       20.26      4.53 o 
   3   1   6      258.52      279.71     20.16 o 
   4   1   6      219.95      276.89     13.42 o 
   5   1   6       55.76       54.01      4.67 o 
   6   1   6        2.14        2.08      4.08 o 
   7   1   6       33.35       34.66      4.79 o 
   8   1   6      129.95      126.22      6.99 o 
   9   1   6       65.87       61.73      4.84 o 
  10   1   6      106.72      118.00      6.34 o 
  11   1   6      124.44      132.05      7.81 o 
  12   1   6       23.26       24.81      4.57 o 
  13   1   6      177.96      168.93     10.44 o 
  14   1   6      132.87      114.20      8.81 o 
  15   1   6       20.10       23.12      5.69 o 
  16   1   6       45.74       44.22      6.37 o 
  17   1   6        7.89       -2.43      7.60 o 
  18   1   6       14.22       14.55      5.47 o 
  19   1   6        4.82       11.42      5.45 o 
  20   1   6       12.84       15.80      5.42 o 
  21   1   6        0.59       15.25      7.45 o 
  22   1   6       44.45       55.15     14.23 o 
 -21   2   6        8.32       18.10     10.25 o 
 -20   2   6        2.53       17.79     16.61 o 
 -19   2   6       17.82       15.41      7.67 o 
 -18   2   6       11.86       12.98      7.68 o 
 -17   2   6        8.47       10.40      5.42 o 
 -16   2   6        1.02        4.09      4.66 o 
 -15   2   6       53.97       64.89      8.56 o 
 -14   2   6      100.77      100.24      8.68 o 
 -13   2   6      166.38      152.11     10.36 o 
 -12   2   6       30.50       24.80      5.61 o 
 -11   2   6      371.89      350.80     14.84 o 
 -10   2   6      133.98      127.08      9.19 o 
  -9   2   6      374.35      357.38     14.42 o 
  -8   2   6       10.71       18.60      4.98 o 
  -7   2   6      180.96      198.22     10.54 o 
  -6   2   6      134.66      128.87     11.16 o 
  -5   2   6       64.23       80.76      5.83 o 
  -4   2   6      150.03      151.51      7.32 o 
  -3   2   6      157.97      160.31     10.08 o 
  -2   2   6      212.27      203.88      8.42 o 
  -1   2   6       97.96       95.65      8.89 o 
   0   2   6      123.05      118.44      5.68 o 
   1   2   6      101.36      103.06      5.60 o 
   2   2   6      211.78      210.61      7.98 o 
   3   2   6      159.30      168.27      7.26 o 
   4   2   6      152.85      163.65      8.85 o 
   5   2   6       64.81       71.48      5.32 o 
   6   2   6      135.05      131.94      7.63 o 
   7   2   6      184.84      186.13      8.15 o 
   8   2   6       10.49       13.56      3.91 o 
   9   2   6      376.43      361.71     11.73 o 
  10   2   6      132.03      132.42      9.08 o 
  11   2   6      369.72      343.00     16.52 o 
  12   2   6       30.81       29.94      5.50 o 
  13   2   6      163.70      143.75      9.78 o 
  14   2   6      100.08      119.65      9.19 o 
  15   2   6       53.19       52.63     10.69 o 
  16   2   6        1.10       -5.31      4.49 o 
  17   2   6        8.01        5.29      5.37 o 
  18   2   6       11.65       11.52      5.03 o 
  19   2   6       18.03       23.11      8.22 o 
  20   2   6        2.65        3.77      8.11 o 
  21   2   6        8.45       11.16     11.87 o 
 -21   3   6        4.85      -11.36      9.86 o 
 -20   3   6        8.37       12.62      6.00 o 
 -19   3   6        2.42        7.00      5.84 o 
 -18   3   6       25.66       20.41      6.01 o 
 -17   3   6       17.57       27.22      6.07 o 
 -16   3   6      101.49      121.49     10.28 o 
 -15   3   6       48.71       49.83      7.00 o 
 -14   3   6       33.46       37.67      6.51 o 
 -13   3   6      125.41      114.29      9.46 o 
 -12   3   6       48.66       48.79      6.89 o 
 -11   3   6       37.26       30.72      7.22 o 
 -10   3   6       90.39       88.68     10.07 o 
  -9   3   6        9.94       16.33      5.12 o 
  -8   3   6      156.98      144.81      9.72 o 
  -7   3   6       90.98       86.23      6.33 o 
  -6   3   6      199.66      176.87      8.35 o 
  -5   3   6      137.10      135.83      8.98 o 
  -4   3   6        4.65        2.38      3.02 o 
  -3   3   6       60.47       50.72      5.31 o 
  -2   3   6      103.10      108.20      6.85 o 
  -1   3   6      229.60      231.12      9.27 o 
   0   3   6       21.95       27.80      5.08 o 
   1   3   6      227.08      217.25      7.98 o 
   2   3   6      102.85       97.24      5.78 o 
   3   3   6       62.07       58.72      5.08 o 
   4   3   6        4.11        0.45      3.14 o 
   5   3   6      137.90      138.63      7.15 o 
   6   3   6      196.20      177.25      8.03 o 
   7   3   6       93.50       88.97      7.35 o 
   8   3   6      156.89      149.40      9.22 o 
   9   3   6       10.62       11.15      4.70 o 
  10   3   6       89.22       92.51      7.89 o 
  11   3   6       37.94       42.15      7.14 o 
  12   3   6       50.06       56.36     11.17 o 
  13   3   6      126.49      124.31      9.24 o 
  14   3   6       33.48       16.70      8.57 o 
  15   3   6       48.39       51.01      6.98 o 
  16   3   6      103.02      106.32     10.33 o 
  17   3   6       17.30       16.61      5.40 o 
  18   3   6       25.38       20.30      8.06 o 
  19   3   6        2.50       13.79      7.72 o 
  20   3   6        8.72       14.89     11.95 o 
 -20   4   6       14.13       10.47      8.80 o 
 -19   4   6       11.35       16.85     10.74 o 
 -18   4   6       24.05       23.93      6.67 o 
 -17   4   6        3.90        2.03      5.79 o 
 -16   4   6        1.68        3.56      7.65 o 
 -15   4   6       27.20       25.95      5.96 o 
 -14   4   6       28.25       25.51      6.00 o 
 -13   4   6       17.57       17.21      5.75 o 
 -12   4   6        9.42       -0.06      4.89 o 
 -11   4   6       61.02       51.88      7.26 o 
 -10   4   6       47.00       36.61      6.26 o 
  -9   4   6      127.98      129.70      9.53 o 
  -8   4   6      192.92      174.59     10.38 o 
  -7   4   6      204.46      192.69      9.44 o 
  -6   4   6       29.21       34.47      4.97 o 
  -5   4   6      228.98      226.57     15.09 o 
  -4   4   6       14.60       13.18      4.27 o 
  -3   4   6       23.91       27.63      6.58 o 
  -2   4   6       23.75       18.08      4.27 o 
  -1   4   6       99.84       93.02      6.64 o 
   0   4   6      107.73      110.15      7.11 o 
   1   4   6       98.59      100.93      7.57 o 
   2   4   6       25.91       30.38      5.19 o 
   3   4   6       24.35       23.86      4.04 o 
   4   4   6       13.57       14.30      4.73 o 
   5   4   6      225.77      198.84     10.39 o 
   6   4   6       28.60       27.18      5.74 o 
   7   4   6      204.52      181.74     10.40 o 
   8   4   6      194.42      204.11     11.17 o 
   9   4   6      127.38      125.42      9.07 o 
  10   4   6       47.70       47.35      6.25 o 
  11   4   6       61.14       75.73      7.73 o 
  12   4   6        8.67        0.99      5.06 o 
  13   4   6       17.62       24.04      8.09 o 
  14   4   6       28.09       22.43      5.80 o 
  15   4   6       27.92       20.04      8.89 o 
  16   4   6        1.56        0.11      6.21 o 
  17   4   6        3.92        9.09      6.70 o 
  18   4   6       24.15       20.56      8.01 o 
  19   4   6       11.36        9.12     12.55 o 
  20   4   6       14.36       15.41     13.61 o 
 -19   5   6       21.32       37.03     10.23 o 
 -18   5   6       13.65       16.70      6.24 o 
 -17   5   6       19.24       22.11      6.17 o 
 -16   5   6        8.47       13.32      5.53 o 
 -15   5   6        2.03       -1.92      4.37 o 
 -14   5   6       13.81       21.54      5.62 o 
 -13   5   6        0.37        5.11      5.86 o 
 -12   5   6       54.10       48.26      7.36 o 
 -11   5   6        5.43        0.79      4.40 o 
 -10   5   6       59.15       54.39      6.05 o 
  -9   5   6       15.98       25.75      4.60 o 
  -8   5   6       47.17       47.15      5.61 o 
  -7   5   6      121.49      117.44      8.87 o 
  -6   5   6       53.63       49.70      5.76 o 
  -5   5   6       22.13       25.69      4.88 o 
  -4   5   6       79.75       78.26      6.58 o 
  -3   5   6       43.04       39.84      5.19 o 
  -2   5   6       47.29       44.28      5.56 o 
  -1   5   6      140.17      136.21      7.98 o 
   0   5   6      442.57      411.79     16.06 o 
   1   5   6      142.83      145.60     18.63 o 
   2   5   6       45.16       45.89     10.60 o 
   3   5   6       41.77       41.48      7.75 o 
   4   5   6       77.83       82.56      7.98 o 
   5   5   6       22.10       27.07      5.50 o 
   6   5   6       52.92       59.59      6.69 o 
   7   5   6      119.08      116.15      9.40 o 
   8   5   6       47.21       54.35      6.57 o 
   9   5   6       15.79       11.04      4.87 o 
  10   5   6       58.78       64.98      7.26 o 
  11   5   6        5.21       10.76      4.61 o 
  12   5   6       53.47       51.32     11.48 o 
  13   5   6        0.27       -6.18      9.24 o 
  14   5   6       13.15       16.50     12.73 o 
  15   5   6        1.96        0.08      6.49 o 
  16   5   6        8.35        7.80      6.98 o 
  17   5   6       19.53       13.33      7.70 o 
  18   5   6       13.92       16.20      8.17 o 
 -17   6   6        0.51        1.00      5.86 o 
 -16   6   6        2.63       11.51      5.80 o 
 -15   6   6        0.54        1.44      5.87 o 
 -14   6   6       17.76       16.06      6.33 o 
 -13   6   6       12.50       14.10      6.05 o 
 -12   6   6        8.10       15.63      9.15 o 
 -11   6   6       30.25       28.96      5.42 o 
 -10   6   6        4.19       13.13      7.55 o 
  -9   6   6      136.33      113.15      8.43 o 
  -8   6   6       23.90       21.99      5.15 o 
  -7   6   6       75.48       75.20      6.89 o 
  -6   6   6       32.21       22.88      5.11 o 
  -5   6   6       23.98       31.34      5.14 o 
  -4   6   6       53.97       52.31      5.92 o 
  -3   6   6       28.92       23.67      6.28 o 
  -2   6   6      312.58      284.52     14.88 o 
  -1   6   6        9.82       12.82      5.45 o 
   0   6   6        0.01       -0.07      4.95 o 
   1   6   6        9.69        9.96      5.55 o 
   2   6   6      312.71      295.77     17.59 o 
   3   6   6       29.40       20.29     12.02 o 
   4   6   6       53.47       63.48      9.18 o 
   5   6   6       23.76       30.41      5.75 o 
   6   6   6       30.90       32.46      5.78 o 
   7   6   6       76.24       74.44      7.73 o 
   8   6   6       23.60       19.38      9.91 o 
   9   6   6      137.07      124.89     12.11 o 
  10   6   6        4.27       12.27     11.69 o 
  11   6   6       30.53       22.18      7.69 o 
  12   6   6        8.57       14.19      6.60 o 
  13   6   6       12.60       15.68     10.82 o 
  14   6   6       17.76       21.63      9.82 o 
  15   6   6        0.60       19.31     14.14 o 
  16   6   6        2.61       13.59      8.65 o 
  17   6   6        0.47        2.68      8.06 o 
 -15   7   6        3.19       17.02      8.00 o 
 -14   7   6        3.56       -2.27      6.05 o 
 -13   7   6       17.05        6.59      5.90 o 
 -12   7   6       16.66       20.08      5.64 o 
 -11   7   6       10.45       13.44      5.53 o 
 -10   7   6        9.49       12.10      5.84 o 
  -9   7   6       12.93       23.30      5.57 o 
  -8   7   6        5.08       16.85      5.23 o 
  -7   7   6       41.14       36.41      7.31 o 
  -6   7   6       13.90       11.71      6.06 o 
  -5   7   6       18.85       31.11      6.90 o 
  -4   7   6        1.04       10.68      5.46 o 
  -3   7   6       55.59       60.72      7.77 o 
  -2   7   6       68.70       60.45      9.07 o 
  -1   7   6       59.72       59.05      7.79 o 
   0   7   6       62.29       62.15      7.70 o 
   1   7   6       58.66       64.85      8.67 o 
   2   7   6       68.87       75.27     10.31 o 
   3   7   6       55.72       59.60      9.44 o 
   4   7   6        1.06        8.47      6.85 o 
   5   7   6       18.96      -14.94      9.96 o 
   6   7   6       13.90        8.00     11.58 o 
   7   7   6       41.29       46.40     12.01 o 
   8   7   6        5.05        7.46      6.71 o 
   9   7   6       13.16       12.00     12.11 o 
  10   7   6        9.32        9.28      7.70 o 
  11   7   6       10.14       10.35      7.27 o 
  12   7   6       16.68        9.99      8.02 o 
  13   7   6       17.14       19.17      8.90 o 
  14   7   6        3.63       10.27      8.47 o 
  15   7   6        3.22        5.22     15.82 o 
 -13   8   6        0.45       15.55      8.93 o 
 -12   8   6        9.17        8.44      5.87 o 
 -11   8   6        1.55        3.42     10.68 o 
 -10   8   6       10.96        0.76      7.47 o 
  -9   8   6       10.75       26.21      7.47 o 
  -8   8   6       40.97       37.88     17.49 o 
  -7   8   6       66.47       71.13      9.23 o 
  -6   8   6       78.23       88.15      9.63 o 
  -5   8   6        5.10        3.24      6.47 o 
  -4   8   6       32.03       41.19      7.20 o 
  -3   8   6        8.97       18.20      7.06 o 
  -2   8   6       12.58       19.14      6.10 o 
  -1   8   6        0.95        1.68      5.36 o 
   0   8   6        0.01        2.57      5.04 o 
   1   8   6        1.01        9.49      5.45 o 
   2   8   6       12.51       17.74     12.09 o 
   3   8   6        8.44       15.90     12.78 o 
   4   8   6       31.77       44.13     15.09 o 
   5   8   6        5.24        2.70     10.92 o 
   6   8   6       78.52       61.55     16.78 o 
   7   8   6       65.28       80.61     18.62 o 
   8   8   6       40.98       15.63     11.87 o 
   9   8   6       10.62       26.84      8.10 o 
  10   8   6       11.14        5.74     13.70 o 
  11   8   6        1.58       16.55      9.04 o 
  12   8   6        9.33       18.56     10.09 o 
  13   8   6        0.42      -12.04     10.97 o 
  -9   9   6        8.17       20.22      9.34 o 
  -8   9   6        0.77       15.10      7.43 o 
  -7   9   6       14.59       24.33      7.95 o 
  -6   9   6       48.06       69.23      9.70 o 
  -5   9   6       11.00        4.41      6.60 o 
  -4   9   6       18.53       14.41      6.97 o 
  -3   9   6        1.12        7.49      5.86 o 
  -2   9   6        6.42        9.00      6.93 o 
  -1   9   6        2.57        6.17      8.28 o 
   0   9   6        8.29       13.62      7.74 o 
   1   9   6        2.77       12.30      8.10 o 
   2   9   6        6.46        8.78     11.26 o 
   3   9   6        1.13        2.77     12.00 o 
   4   9   6       18.56        5.15     10.65 o 
   5   9   6       10.98       13.37     12.00 o 
   6   9   6       48.11       56.86     16.83 o 
   7   9   6       14.14       14.69     12.88 o 
   8   9   6        0.79      -12.41     10.18 o 
   0   0   7      258.72      251.31     12.41 o 
   1   0   7       16.38       17.81      4.61 o 
   2   0   7       17.55       11.76      4.19 o 
   3   0   7      177.48      167.28     24.46 o 
   4   0   7      471.16      474.76     15.52 o 
   5   0   7      639.33      645.13     18.67 o 
   6   0   7      296.93      286.71     12.78 o 
   7   0   7      109.04      134.56      9.22 o 
   8   0   7        5.48        2.26      3.67 o 
   9   0   7       11.59       12.29      5.21 o 
  10   0   7       51.44       54.76      5.68 o 
  11   0   7       11.60       21.05      8.07 o 
  12   0   7      268.60      239.14     10.78 o 
  13   0   7       50.10       61.25      6.99 o 
  14   0   7        9.86       11.06      5.18 o 
  15   0   7       30.52       33.12      7.66 o 
  16   0   7        4.80       -1.24      5.79 o 
  17   0   7       12.72       20.43      7.44 o 
  18   0   7        8.98        1.35      6.42 o 
  19   0   7        1.57       -5.53      6.43 o 
  20   0   7        3.16       21.21      9.87 o 
 -20   1   7        7.62       28.91     17.06 o 
 -19   1   7        7.59       17.28      7.09 o 
 -18   1   7       25.61       25.99     20.07 o 
 -17   1   7       11.95        2.34      5.06 o 
 -16   1   7       22.49       22.78      6.34 o 
 -15   1   7      105.74      105.08      9.07 o 
 -14   1   7        3.50       11.75      4.28 o 
 -13   1   7       75.25       71.67      6.76 o 
 -12   1   7        7.92        8.09      4.06 o 
 -11   1   7       43.05       46.24      5.54 o 
 -10   1   7       65.43       67.55      8.23 o 
  -9   1   7       72.95       71.89      6.38 o 
  -8   1   7        4.71        7.67      4.14 o 
  -7   1   7      112.47      119.72      7.59 o 
  -6   1   7       27.47       27.58      4.58 o 
  -5   1   7      103.70      100.11      7.89 o 
  -4   1   7       48.93       50.59      8.43 o 
  -3   1   7       84.77      116.18      9.58 o 
  -2   1   7      119.15      130.31      8.24 o 
  -1   1   7       44.53       44.28      5.65 o 
   0   1   7       48.51       57.74      6.02 o 
   1   1   7       47.18       40.45     10.07 o 
   2   1   7      118.30       98.19     12.24 o 
   3   1   7       86.01       95.23     14.23 o 
   4   1   7       49.02       46.46      6.29 o 
   5   1   7      106.71      120.34     12.21 o 
   6   1   7       27.68       35.07      7.69 o 
   7   1   7      110.12      118.08      8.32 o 
   8   1   7        5.02        4.46      4.04 o 
   9   1   7       74.93       75.48      7.39 o 
  10   1   7       65.05       56.12      8.17 o 
  11   1   7       42.44       53.87      6.64 o 
  12   1   7        8.16       14.05      6.17 o 
  13   1   7       74.97       80.98     10.18 o 
  14   1   7        3.66        9.55      6.00 o 
  15   1   7      103.57       96.04     11.09 o 
  16   1   7       22.51       31.22      7.90 o 
  17   1   7       12.09        4.97     10.00 o 
  18   1   7       25.63       21.05      7.80 o 
  19   1   7        7.62        0.76      6.20 o 
  20   1   7        7.63       21.80     11.96 o 
 -20   2   7        5.36       20.73     10.40 o 
 -19   2   7        3.38        2.43      6.84 o 
 -18   2   7        7.61       -2.91     12.52 o 
 -17   2   7       19.95       25.05      6.38 o 
 -16   2   7       16.23       15.55      5.79 o 
 -15   2   7       10.80        9.29      4.91 o 
 -14   2   7      102.86      107.96     11.26 o 
 -13   2   7       48.46       49.24      7.33 o 
 -12   2   7        0.14        2.57      5.07 o 
 -11   2   7       43.46       33.83      6.19 o 
 -10   2   7        0.16       -4.72      4.42 o 
  -9   2   7       39.22       40.53      6.37 o 
  -8   2   7       51.39       52.52      7.04 o 
  -7   2   7      111.96      115.70      9.37 o 
  -6   2   7       11.82        4.86      4.71 o 
  -5   2   7      173.21      159.02     10.06 o 
  -4   2   7       11.42       14.54      5.01 o 
  -3   2   7      165.86      170.48      9.33 o 
  -2   2   7       75.06       65.42      6.61 o 
  -1   2   7      368.14      342.36     15.81 o 
   0   2   7       89.11       83.75      9.08 o 
   1   2   7      367.51      370.40     13.80 o 
   2   2   7       73.57       62.17      7.23 o 
   3   2   7      164.19      177.93     11.63 o 
   4   2   7       10.71       12.81      3.74 o 
   5   2   7      172.96      164.94      7.99 o 
   6   2   7       11.81        5.83      3.63 o 
   7   2   7      113.00      128.94      7.55 o 
   8   2   7       51.71       48.43      5.79 o 
   9   2   7       38.80       40.90      5.94 o 
  10   2   7        0.06        3.66      6.12 o 
  11   2   7       42.98       42.06      6.25 o 
  12   2   7        0.09       -0.28      4.17 o 
  13   2   7       47.69       56.61      7.17 o 
  14   2   7      103.67      105.54      9.12 o 
  15   2   7       10.70       15.86      5.43 o 
  16   2   7       16.23       15.30      5.85 o 
  17   2   7       20.14       11.62      6.06 o 
  18   2   7        7.58       11.65      6.05 o 
  19   2   7        3.40        8.09      9.53 o 
  20   2   7        5.33       10.53     13.05 o 
 -19   3   7       23.04       29.35      7.57 o 
 -18   3   7       10.96       21.77      6.62 o 
 -17   3   7        6.05       12.13      5.97 o 
 -16   3   7       54.74       66.42      7.88 o 
 -15   3   7        7.59        6.59     10.69 o 
 -14   3   7       21.79       41.33      6.79 o 
 -13   3   7       46.70       46.48      7.26 o 
 -12   3   7       29.75       27.15      6.25 o 
 -11   3   7       51.89       39.30     11.43 o 
 -10   3   7       39.91       42.70      6.80 o 
  -9   3   7       23.18       23.50      5.49 o 
  -8   3   7        2.20       -0.25      4.33 o 
  -7   3   7       17.97       22.94      6.60 o 
  -6   3   7       72.72       83.89      8.09 o 
  -5   3   7      210.66      189.58     11.18 o 
  -4   3   7       86.58       91.06      6.77 o 
  -3   3   7       61.72       51.26      7.25 o 
  -2   3   7       69.91       68.95      6.89 o 
  -1   3   7      208.45      205.97     10.80 o 
   0   3   7        7.91       11.72      5.06 o 
   1   3   7      210.01      203.43     10.89 o 
   2   3   7       71.62       63.26      6.91 o 
   3   3   7       60.93       54.35      6.56 o 
   4   3   7       86.25      100.76      9.63 o 
   5   3   7      209.84      196.14      8.84 o 
   6   3   7       71.23       81.73      7.50 o 
   7   3   7       18.50        7.87      4.33 o 
   8   3   7        1.84       11.49      4.53 o 
   9   3   7       22.37       26.16      6.03 o 
  10   3   7       41.48       45.56      6.58 o 
  11   3   7       50.88       52.02     10.17 o 
  12   3   7       29.42       36.73      8.50 o 
  13   3   7       46.52       34.03      6.58 o 
  14   3   7       22.27       32.49      6.59 o 
  15   3   7        8.04        2.93      5.26 o 
  16   3   7       54.62       57.03      9.10 o 
  17   3   7        6.23        6.43      5.63 o 
  18   3   7       10.75        5.82      7.62 o 
  19   3   7       22.87       31.57     11.52 o 
 -18   4   7       13.72       14.60      6.51 o 
 -17   4   7       11.23       16.63      6.60 o 
 -16   4   7        8.07       10.37      5.84 o 
 -15   4   7        5.64       16.38      6.12 o 
 -14   4   7        0.67       -3.55      5.60 o 
 -13   4   7       68.05       75.23      8.52 o 
 -12   4   7        0.77       -1.90      4.81 o 
 -11   4   7        8.74        2.36      5.13 o 
 -10   4   7       25.58       31.17      6.28 o 
  -9   4   7       18.63        5.75      4.54 o 
  -8   4   7       38.04       34.10      7.55 o 
  -7   4   7       47.10       53.33      7.04 o 
  -6   4   7        3.16        4.50      4.51 o 
  -5   4   7       90.72       90.17     10.04 o 
  -4   4   7       44.30       45.46      5.58 o 
  -3   4   7        1.83        2.71      3.53 o 
  -2   4   7        9.53       10.94      7.64 o 
  -1   4   7      342.67      335.75     13.78 o 
   0   4   7      175.77      187.99     10.54 o 
   1   4   7      346.72      346.50     16.64 o 
   2   4   7       10.18       11.75      8.42 o 
   3   4   7        2.21        1.24      6.43 o 
   4   4   7       43.96       31.03      7.46 o 
   5   4   7       91.20       75.94      9.39 o 
   6   4   7        2.84       -2.05      4.50 o 
   7   4   7       45.24       41.11      7.95 o 
   8   4   7       38.23       36.47      6.29 o 
   9   4   7       19.19       20.45      5.89 o 
  10   4   7       25.76       35.92     11.22 o 
  11   4   7        8.76       12.90      5.23 o 
  12   4   7        0.88        2.19      4.83 o 
  13   4   7       69.37       64.18      8.01 o 
  14   4   7        0.62        3.27      5.29 o 
  15   4   7        5.55        1.54      6.67 o 
  16   4   7        7.79       11.13     10.06 o 
  17   4   7       11.23       22.08      8.51 o 
  18   4   7       13.57       22.66     15.58 o 
 -17   5   7       10.73       14.99      6.95 o 
 -16   5   7        9.26        8.79      8.86 o 
 -15   5   7       13.47        7.55      6.27 o 
 -14   5   7        4.78        7.87      6.30 o 
 -13   5   7        3.16       17.35      7.19 o 
 -12   5   7        9.92       17.32      6.06 o 
 -11   5   7       37.49       56.77     18.06 o 
 -10   5   7       52.89       52.15      9.89 o 
  -9   5   7       13.13        7.94      5.13 o 
  -8   5   7       92.40       76.25      8.29 o 
  -7   5   7        4.12        4.28      4.97 o 
  -6   5   7       68.32       73.67      6.81 o 
  -5   5   7       23.41       21.04      4.94 o 
  -4   5   7       35.47       36.08      5.51 o 
  -3   5   7       14.64       18.74      4.93 o 
  -2   5   7      129.00      114.72      8.43 o 
  -1   5   7       23.85       31.37      9.71 o 
   0   5   7      199.49      199.86     14.52 o 
   1   5   7       24.13       28.88     10.12 o 
   2   5   7      127.24      120.57     22.86 o 
   3   5   7       14.71       10.37     11.26 o 
   4   5   7       35.32       44.65      8.54 o 
   5   5   7       23.93       17.38     15.06 o 
   6   5   7       69.16       85.72     10.22 o 
   7   5   7        4.18        8.43      5.32 o 
   8   5   7       92.61       84.67      8.42 o 
   9   5   7       13.34       10.64      5.40 o 
  10   5   7       52.54       58.65      7.53 o 
  11   5   7       37.75       32.63      8.72 o 
  12   5   7        9.49        3.34      8.32 o 
  13   5   7        3.16       16.62      8.71 o 
  14   5   7        4.48        3.24      7.10 o 
  15   5   7       13.34       14.06      7.14 o 
  16   5   7        9.28       20.48      8.51 o 
  17   5   7       10.61        7.80     11.77 o 
 -15   6   7        5.37        7.81      6.92 o 
 -14   6   7        0.03       13.93      7.20 o 
 -13   6   7        2.45        0.21      5.89 o 
 -12   6   7       30.97       37.97      7.78 o 
 -11   6   7        6.36       13.08      5.82 o 
 -10   6   7        2.73        0.27      6.70 o 
  -9   6   7       48.21       52.38      8.32 o 
  -8   6   7        7.79        6.72      5.60 o 
  -7   6   7       27.91       27.16      5.32 o 
  -6   6   7       11.52        8.31      4.50 o 
  -5   6   7        0.84        0.08      4.20 o 
  -4   6   7        0.61       19.61      7.06 o 
  -3   6   7       45.06       46.82      7.55 o 
  -2   6   7       47.40       50.67      8.56 o 
  -1   6   7      138.28      152.63     10.99 o 
   0   6   7        9.50       -0.80     11.68 o 
   1   6   7      135.79      125.61     12.62 o 
   2   6   7       48.27       54.29      8.77 o 
   3   6   7       43.92       44.76      8.50 o 
   4   6   7        0.57       24.20      7.76 o 
   5   6   7        0.83       -9.04      8.24 o 
   6   6   7       11.74       18.65      7.50 o 
   7   6   7       28.90       22.94      7.27 o 
   8   6   7        8.07       12.69      7.11 o 
   9   6   7       48.13       51.75      9.87 o 
  10   6   7        2.67       12.16      8.03 o 
  11   6   7        6.52        9.24      8.26 o 
  12   6   7       30.78       15.33     10.51 o 
  13   6   7        2.39       12.64      7.61 o 
  14   6   7        0.03       10.05     11.86 o 
  15   6   7        5.40        9.69      8.61 o 
 -13   7   7       15.42       13.15     10.11 o 
 -12   7   7       16.96       16.87      6.85 o 
 -11   7   7       12.77        1.18      9.73 o 
 -10   7   7        2.05        3.93      5.70 o 
  -9   7   7        1.84        0.55      7.14 o 
  -8   7   7        3.04        4.57      6.02 o 
  -7   7   7       25.87       22.02      8.13 o 
  -6   7   7       29.83       39.02      7.96 o 
  -5   7   7       22.82       21.04      6.36 o 
  -4   7   7        9.77       14.38      5.78 o 
  -3   7   7       23.78       22.75      7.09 o 
  -2   7   7       38.85       39.89      8.76 o 
  -1   7   7       34.79       53.57      7.54 o 
   0   7   7       83.63       91.11      9.06 o 
   1   7   7       34.93       42.86      8.39 o 
   2   7   7       40.53       37.39     11.90 o 
   3   7   7       24.17       28.62      8.59 o 
   4   7   7       10.38       13.98     14.38 o 
   5   7   7       23.06       19.41     11.54 o 
   6   7   7       29.31       45.55     13.74 o 
   7   7   7       25.45       23.33     13.84 o 
   8   7   7        3.34        6.75     12.98 o 
   9   7   7        1.99        1.84     11.87 o 
  10   7   7        1.97       -2.77     11.97 o 
  11   7   7       12.63       12.90      8.31 o 
  12   7   7       17.26       37.09      9.57 o 
  13   7   7       15.09       35.94     13.57 o 
 -10   8   7        0.53       25.00     14.20 o 
  -9   8   7       13.33       20.30      7.68 o 
  -8   8   7        4.08       15.37      7.05 o 
  -7   8   7        2.09       14.38      7.02 o 
  -6   8   7        1.96        4.37      6.46 o 
  -5   8   7       10.74        4.74      6.42 o 
  -4   8   7        8.93       11.34      6.83 o 
  -3   8   7       26.94       27.76      7.33 o 
  -2   8   7        0.42        6.66     10.20 o 
  -1   8   7        6.48       15.66      6.39 o 
   0   8   7       22.29       31.77      6.95 o 
   1   8   7        6.70       20.20      8.09 o 
   2   8   7        0.41        1.37     11.60 o 
   3   8   7       27.36       61.18     17.34 o 
   4   8   7        8.75       -9.20     11.09 o 
   5   8   7       10.77       17.49     13.34 o 
   6   8   7        1.95       -1.57     10.35 o 
   7   8   7        1.97        8.54     13.12 o 
   8   8   7        4.05      -13.20     11.92 o 
   9   8   7       13.06       34.74     14.82 o 
  -5   9   7        5.64        9.58      7.06 o 
  -4   9   7       18.77       26.98      9.55 o 
  -3   9   7        0.36        3.20      6.55 o 
  -2   9   7       23.69       16.87      7.96 o 
  -1   9   7        3.68       20.46      9.18 o 
   0   9   7       15.00       12.93     14.52 o 
   1   9   7        3.50       42.95     16.14 o 
   2   9   7       22.98       30.17     16.48 o 
   3   9   7        0.42       -9.89     12.66 o 
   0   0   8      278.54      249.36     21.73 o 
   1   0   8       25.57       14.19      6.23 o 
   2   0   8      137.25      149.74     14.96 o 
   3   0   8       38.75       38.63      7.35 o 
   4   0   8       25.81       14.94      6.11 o 
   5   0   8      166.44      160.37     10.00 o 
   6   0   8       78.75       79.38      7.54 o 
   7   0   8       93.15       87.77      7.76 o 
   8   0   8       64.00       55.41      6.68 o 
   9   0   8       91.73       93.62      8.96 o 
  10   0   8       23.69       32.64      6.01 o 
  11   0   8       10.00       12.53      5.33 o 
  12   0   8       82.76       79.35      8.27 o 
  13   0   8       43.53       43.76      6.59 o 
  14   0   8       18.85       30.51      8.21 o 
  15   0   8       15.13       17.40      7.02 o 
  16   0   8       33.71       30.42      8.60 o 
  17   0   8        9.93        3.90      6.65 o 
  18   0   8        2.65       -2.97      7.13 o 
  19   0   8        4.19       11.63      9.17 o 
 -18   1   8        1.06        1.48     12.00 o 
 -17   1   8       11.65       19.74      7.11 o 
 -16   1   8       18.06       31.73     10.61 o 
 -15   1   8        2.54        1.48      5.60 o 
 -14   1   8       17.18       25.43      6.08 o 
 -13   1   8        3.62        6.17      4.40 o 
 -12   1   8       12.58       22.45      4.79 o 
 -11   1   8        5.78        9.98      6.67 o 
 -10   1   8       27.49       33.43      5.72 o 
  -9   1   8        5.78        1.27      7.23 o 
  -8   1   8       30.97       27.48      4.94 o 
  -7   1   8      161.02      154.31     10.11 o 
  -6   1   8       59.33       58.05      7.24 o 
  -5   1   8      530.35      491.57     17.20 o 
  -4   1   8       10.52       21.47      6.93 o 
  -3   1   8      424.28      429.75     36.31 o 
  -2   1   8       78.87       86.09     10.20 o 
  -1   1   8      160.55      142.80     12.02 o 
   0   1   8      164.18      156.24     12.56 o 
   1   1   8      163.04      135.52     19.24 o 
   2   1   8       79.50       65.28      9.37 o 
   3   1   8      423.43      405.98     15.62 o 
   4   1   8       10.28       17.02      5.13 o 
   5   1   8      524.47      512.04     17.83 o 
   6   1   8       59.75       58.88      9.68 o 
   7   1   8      159.99      140.82      9.57 o 
   8   1   8       31.87       29.27      8.31 o 
   9   1   8        6.09        4.71      4.81 o 
  10   1   8       28.03       29.54      5.78 o 
  11   1   8        5.49        2.26      5.33 o 
  12   1   8       12.20       19.79      6.23 o 
  13   1   8        3.51        2.02      5.63 o 
  14   1   8       17.49       10.05      6.56 o 
  15   1   8        2.37       -2.34      7.92 o 
  16   1   8       18.28       12.36      7.35 o 
  17   1   8       11.61       20.25      7.40 o 
  18   1   8        1.11       -0.48      6.97 o 
  19   1   8        6.35        2.75      9.71 o 
 -18   2   8        8.18       13.99      8.04 o 
 -17   2   8       35.83       46.76      7.71 o 
 -16   2   8        3.45       11.36      5.90 o 
 -15   2   8        0.91       10.66      4.80 o 
 -14   2   8        3.34       12.56      5.62 o 
 -13   2   8        4.13        6.98      5.11 o 
 -12   2   8        2.46        1.47      5.18 o 
 -11   2   8       18.92       17.17      5.53 o 
 -10   2   8        5.56       13.99      5.53 o 
  -9   2   8       28.62       27.27      6.95 o 
  -8   2   8       67.65       71.18      6.83 o 
  -7   2   8       59.63       65.76      6.62 o 
  -6   2   8       47.66       51.79      6.02 o 
  -5   2   8      218.13      206.88     27.29 o 
  -4   2   8      229.78      226.57     15.04 o 
  -3   2   8       40.89       40.14      7.90 o 
  -2   2   8       78.46       63.19      9.14 o 
  -1   2   8        7.08        5.83      5.26 o 
   0   2   8        3.07       -1.13      5.67 o 
   1   2   8        7.39       11.17      5.33 o 
   2   2   8       78.58       85.81     13.26 o 
   3   2   8       40.64       44.79     11.00 o 
   4   2   8      232.15      248.41     14.78 o 
   5   2   8      219.63      194.00     14.47 o 
   6   2   8       48.87       48.00      6.80 o 
   7   2   8       60.01       63.96      7.45 o 
   8   2   8       68.05       62.90     10.83 o 
   9   2   8       28.88       16.08      5.42 o 
  10   2   8        5.99        1.02      4.92 o 
  11   2   8       19.17       31.31      5.86 o 
  12   2   8        2.42        1.88      4.96 o 
  13   2   8        4.09        3.99      8.28 o 
  14   2   8        3.17        2.46      6.36 o 
  15   2   8        0.97        6.93      5.60 o 
  16   2   8        3.67        5.95      5.80 o 
  17   2   8       35.84       27.46      8.06 o 
  18   2   8        8.14       20.54      8.16 o 
 -18   3   8       17.43        7.46     12.12 o 
 -17   3   8        3.06        4.18      6.50 o 
 -16   3   8        1.81       -5.02      5.49 o 
 -15   3   8       22.15       19.08      6.43 o 
 -14   3   8        3.92       10.02      5.20 o 
 -13   3   8        0.87       -6.38      4.25 o 
 -12   3   8        9.70       11.66      6.64 o 
 -11   3   8        5.58       12.19      6.16 o 
 -10   3   8       51.40       54.57      8.56 o 
  -9   3   8       73.82       73.11      8.93 o 
  -8   3   8       73.10       74.09     13.22 o 
  -7   3   8      123.54      123.18      9.95 o 
  -6   3   8      121.58      117.50     10.97 o 
  -5   3   8      198.20      189.45     11.68 o 
  -4   3   8       12.80       24.81      6.84 o 
  -3   3   8       10.99       20.63      6.78 o 
  -2   3   8      127.76      129.57     11.59 o 
  -1   3   8      114.96      108.05     10.74 o 
   0   3   8       37.64       32.37      5.86 o 
   1   3   8      112.64      106.24     11.76 o 
   2   3   8      125.37      138.37      9.84 o 
   3   3   8       11.48        9.03      5.27 o 
   4   3   8       12.25       14.69      9.44 o 
   5   3   8      203.00      226.67     21.22 o 
   6   3   8      119.81      118.43     13.22 o 
   7   3   8      125.05      123.47     26.92 o 
   8   3   8       71.62       83.32     11.27 o 
   9   3   8       72.34       70.06      7.95 o 
  10   3   8       50.94       51.34      9.67 o 
  11   3   8        5.67       11.98      5.27 o 
  12   3   8       10.16       21.69      6.07 o 
  13   3   8        0.88        3.28      6.19 o 
  14   3   8        4.09       15.13      5.83 o 
  15   3   8       21.65       33.34      6.63 o 
  16   3   8        1.89        4.32      5.92 o 
  17   3   8        3.13        0.83      8.09 o 
  18   3   8       17.19       34.87      9.59 o 
 -17   4   8        1.14       13.51     18.03 o 
 -16   4   8        4.19        2.74      6.92 o 
 -15   4   8        1.17       -0.97      5.26 o 
 -14   4   8        8.51       22.52      6.50 o 
 -13   4   8       14.13       22.42      6.61 o 
 -12   4   8        0.71        9.87      5.48 o 
 -11   4   8        6.46        9.44      5.46 o 
 -10   4   8        3.58        7.68      5.25 o 
  -9   4   8       15.86        9.02      5.38 o 
  -8   4   8        3.97        5.35      5.10 o 
  -7   4   8      109.36      122.39     12.35 o 
  -6   4   8       36.53       35.99      6.35 o 
  -5   4   8      113.72      101.82      9.50 o 
  -4   4   8       51.14       40.87      6.71 o 
  -3   4   8       58.35       48.34      8.34 o 
  -2   4   8      111.60      106.44      8.74 o 
  -1   4   8      233.75      224.25     12.02 o 
   0   4   8       86.77       61.11      7.22 o 
   1   4   8      235.51      228.57     14.35 o 
   2   4   8      111.23      118.49     12.00 o 
   3   4   8       60.24       62.16      9.76 o 
   4   4   8       51.22       58.92     22.09 o 
   5   4   8      113.63      123.95     17.47 o 
   6   4   8       36.60       51.94      8.90 o 
   7   4   8      110.40      117.95     27.13 o 
   8   4   8        3.96        3.23      8.50 o 
   9   4   8       15.23        8.88     15.88 o 
  10   4   8        3.40        2.52      5.52 o 
  11   4   8        6.60       10.33      5.79 o 
  12   4   8        0.68        8.47      5.49 o 
  13   4   8       14.61       26.70      9.45 o 
  14   4   8        8.43       27.38      6.97 o 
  15   4   8        1.17       -2.55      5.51 o 
  16   4   8        4.10       12.44      8.61 o 
  17   4   8        1.03        4.71     12.19 o 
 -15   5   8        2.50       -0.28      5.96 o 
 -14   5   8        3.74       15.35      6.43 o 
 -13   5   8        6.48       18.25      6.56 o 
 -12   5   8       13.85       24.91      7.38 o 
 -11   5   8        4.57        6.17      8.09 o 
 -10   5   8       40.89       43.35      7.26 o 
  -9   5   8       20.95       18.47      5.78 o 
  -8   5   8       31.35       26.01      6.42 o 
  -7   5   8       44.30       45.28      7.26 o 
  -6   5   8       56.11       64.39      7.92 o 
  -5   5   8        5.71       -1.18      5.08 o 
  -4   5   8       23.54       29.10      6.21 o 
  -3   5   8       12.11       19.93      4.78 o 
  -2   5   8       47.39       39.44      9.02 o 
  -1   5   8       24.13       29.60      8.44 o 
   0   5   8       55.93       48.46     15.41 o 
   1   5   8       24.55       38.75      8.41 o 
   2   5   8       47.46       64.14      9.89 o 
   3   5   8       11.78        0.54      6.94 o 
   4   5   8       23.89       16.26     10.55 o 
   5   5   8        5.66       -4.11      5.39 o 
   6   5   8       56.62       54.44      9.06 o 
   7   5   8       43.73       51.70      9.29 o 
   8   5   8       32.04       26.14      7.66 o 
   9   5   8       21.24       24.72      7.82 o 
  10   5   8       40.99       53.79      9.61 o 
  11   5   8        4.57       -2.71      6.35 o 
  12   5   8       13.52       32.13      7.10 o 
  13   5   8        6.44        3.97     10.66 o 
  14   5   8        3.65        5.45      8.52 o 
  15   5   8        2.42        7.09     12.22 o 
 -13   6   8        5.00       -4.56      9.32 o 
 -12   6   8        1.81        1.02      5.73 o 
 -11   6   8        0.03        2.97      8.04 o 
 -10   6   8        3.86        2.44      5.60 o 
  -9   6   8        5.47        4.63      5.66 o 
  -8   6   8       52.65       56.52      8.10 o 
  -7   6   8        5.08        5.34      6.21 o 
  -6   6   8       11.50       16.55      6.25 o 
  -5   6   8        2.79        8.95      7.32 o 
  -4   6   8       18.65       13.59      6.43 o 
  -3   6   8       39.08       51.93      7.77 o 
  -2   6   8        7.00        8.81      7.60 o 
  -1   6   8       97.41      100.60     11.92 o 
   0   6   8        9.43       10.48      7.23 o 
   1   6   8       96.03       86.27     11.01 o 
   2   6   8        7.04       -0.07      6.41 o 
   3   6   8       38.13       30.01      8.05 o 
   4   6   8       18.22       13.93      7.85 o 
   5   6   8        2.80       -5.08      8.62 o 
   6   6   8       11.49       18.61      7.72 o 
   7   6   8        4.91       12.77      7.52 o 
   8   6   8       52.12       34.21      9.19 o 
   9   6   8        5.17       10.66     11.42 o 
  10   6   8        3.83        8.07     12.39 o 
  11   6   8        0.04       23.28     14.35 o 
  12   6   8        1.70       15.99     12.41 o 
  13   6   8        4.69       16.17     13.37 o 
 -11   7   8        4.16        1.45      8.81 o 
 -10   7   8       13.85        7.38      8.23 o 
  -9   7   8        2.68        7.18      7.45 o 
  -8   7   8       29.90       26.94      8.62 o 
  -7   7   8       11.81       20.61     11.41 o 
  -6   7   8       15.24       25.23      8.98 o 
  -5   7   8        5.04       -4.71      5.20 o 
  -4   7   8        3.47       12.48      5.92 o 
  -3   7   8        4.99        1.30      9.25 o 
  -2   7   8        3.70       14.53      6.71 o 
  -1   7   8        0.97        9.45     17.80 o 
   0   7   8        0.01       -1.87      6.36 o 
   1   7   8        0.94        6.29     12.06 o 
   2   7   8        3.65       -4.01      6.57 o 
   3   7   8        5.18       13.47     14.49 o 
   4   7   8        3.73        7.75      8.10 o 
   5   7   8        4.97        1.54     11.32 o 
   6   7   8       15.04       21.02     12.56 o 
   7   7   8       11.99       15.63     14.89 o 
   8   7   8       29.30       33.26     13.64 o 
   9   7   8        2.77        5.45     14.74 o 
  10   7   8       13.71        0.49     13.91 o 
  -6   8   8        3.01        0.24      8.33 o 
  -5   8   8       19.19       34.67      9.10 o 
  -4   8   8       11.46        6.13      7.41 o 
  -3   8   8        2.39       16.00      6.70 o 
  -2   8   8        2.73        8.69      7.56 o 
  -1   8   8       11.54       18.80      8.89 o 
   0   8   8        0.85        0.24     14.18 o 
   1   8   8       11.80        6.95      9.86 o 
   2   8   8        2.72        9.69      7.89 o 
   3   8   8        2.49        5.54     13.96 o 
   4   8   8       11.30       13.66     12.78 o 
   5   8   8       19.41       35.47     14.91 o 
   6   8   8        2.93       -2.72     13.22 o 
   0   0   9      201.13      173.12     19.75 o 
   1   0   9       26.17       30.47     10.18 o 
   2   0   9        0.38        0.62      5.28 o 
   3   0   9        4.89       10.59      6.32 o 
   4   0   9        2.53        9.58      6.19 o 
   5   0   9       38.32       50.41      8.41 o 
   6   0   9       17.52       17.61     12.13 o 
   7   0   9       32.70       36.28      6.76 o 
   8   0   9        0.70       -2.03      4.64 o 
   9   0   9       93.48       95.38      9.12 o 
  10   0   9        8.48       -1.63      4.77 o 
  11   0   9       22.90       22.48      5.93 o 
  12   0   9        0.14        3.45      5.19 o 
  13   0   9       26.97       39.58      8.51 o 
  14   0   9        2.55        8.99      7.17 o 
  15   0   9        0.41        0.07      7.19 o 
  16   0   9        1.30       21.22      7.69 o 
  17   0   9       18.68       30.27     13.86 o 
 -17   1   9        0.79       -2.62     12.56 o 
 -16   1   9        4.20        8.19      7.58 o 
 -15   1   9        7.74       12.00      6.28 o 
 -14   1   9        5.20        9.51      6.42 o 
 -13   1   9        0.35        4.18      5.06 o 
 -12   1   9        1.34        3.29      4.50 o 
 -11   1   9        2.62        3.67      5.06 o 
 -10   1   9       19.01       23.83      5.78 o 
  -9   1   9       15.03       12.81      6.33 o 
  -8   1   9       19.11       18.66      5.44 o 
  -7   1   9       43.00       52.09      8.82 o 
  -6   1   9       80.52       66.13      9.51 o 
  -5   1   9       19.68       11.39      6.32 o 
  -4   1   9       28.85       30.71      7.40 o 
  -3   1   9       73.90       74.90     10.17 o 
  -2   1   9       30.74       35.40      7.72 o 
  -1   1   9       39.38       53.95      8.71 o 
   0   1   9       31.57       32.55     10.79 o 
   1   1   9       39.85       51.75      8.89 o 
   2   1   9       30.37       31.56      7.86 o 
   3   1   9       73.28       78.01     13.69 o 
   4   1   9       29.64       23.68      7.54 o 
   5   1   9       19.27       12.13      6.08 o 
   6   1   9       81.87       74.57      7.94 o 
   7   1   9       42.54       58.77      8.88 o 
   8   1   9       18.97       27.85      6.03 o 
   9   1   9       14.94       23.90      5.67 o 
  10   1   9       19.47        3.95      5.92 o 
  11   1   9        2.68       10.07      5.98 o 
  12   1   9        1.43       11.54      7.13 o 
  13   1   9        0.39       -5.54      5.62 o 
  14   1   9        5.32       24.97     18.89 o 
  15   1   9        7.90        8.27      8.97 o 
  16   1   9        4.01       10.52      7.87 o 
  17   1   9        0.74       11.60     10.99 o 
 -16   2   9        8.80       10.58      8.52 o 
 -15   2   9       21.17       12.79      6.62 o 
 -14   2   9        1.16        6.16      8.04 o 
 -13   2   9       19.99       33.99     10.92 o 
 -12   2   9        5.80       13.19      8.46 o 
 -11   2   9        0.51       -1.84      4.11 o 
 -10   2   9       16.53       24.57      5.11 o 
  -9   2   9        3.32        3.30      5.56 o 
  -8   2   9       17.77       32.46      8.90 o 
  -7   2   9        1.18        6.03      5.82 o 
  -6   2   9       18.46       10.47      5.76 o 
  -5   2   9        1.85        4.83      5.96 o 
  -4   2   9       10.29       10.16      6.17 o 
  -3   2   9        2.18        7.56      9.91 o 
  -2   2   9       16.14        7.66      6.22 o 
  -1   2   9        6.76        4.77      8.21 o 
   0   2   9       28.30       35.11      7.61 o 
   1   2   9        6.32       17.56      9.00 o 
   2   2   9       16.20       26.30     10.27 o 
   3   2   9        2.22        9.53      6.21 o 
   4   2   9       10.53        3.52      5.07 o 
   5   2   9        1.76        1.48      4.93 o 
   6   2   9       18.62       29.59      5.92 o 
   7   2   9        1.17       11.18      7.33 o 
   8   2   9       17.74        5.45     10.88 o 
   9   2   9        3.14        3.81      6.55 o 
  10   2   9       16.61       11.67      6.95 o 
  11   2   9        0.43        7.56      7.76 o 
  12   2   9        5.83       12.28      8.29 o 
  13   2   9       19.85       24.47      8.42 o 
  14   2   9        1.18        8.98     13.84 o 
  15   2   9       21.04       29.88      8.78 o 
  16   2   9        8.78       25.46      8.48 o 
 -15   3   9        0.87        5.75      5.30 o 
 -14   3   9        2.57       10.54      6.08 o 
 -13   3   9        4.89        7.17      6.15 o 
 -12   3   9       25.10       25.52      7.03 o 
 -11   3   9        5.67       15.53      5.81 o 
 -10   3   9       36.41       40.61     10.24 o 
  -9   3   9       25.69       24.16      6.46 o 
  -8   3   9       39.42       31.96      6.61 o 
  -7   3   9       21.91       19.18      7.12 o 
  -6   3   9       10.42        5.63      5.83 o 
  -5   3   9        2.14        5.77      5.62 o 
  -4   3   9        0.60       -5.03      5.31 o 
  -3   3   9       70.47       61.78      8.79 o 
  -2   3   9       57.43       65.36      9.17 o 
  -1   3   9       10.76        6.44      5.75 o 
   0   3   9        3.44        0.00      5.78 o 
   1   3   9       10.52        7.40      6.08 o 
   2   3   9       58.15       53.28      8.76 o 
   3   3   9       71.55       70.31      7.90 o 
   4   3   9        0.45       -1.82      5.71 o 
   5   3   9        2.11       -1.33      5.77 o 
   6   3   9        9.68        0.86     13.08 o 
   7   3   9       22.57        2.62     12.24 o 
   8   3   9       39.61       33.94      8.31 o 
   9   3   9       25.87       31.65      8.46 o 
  10   3   9       36.27       42.23      8.88 o 
  11   3   9        5.72       13.83      7.94 o 
  12   3   9       24.92       21.58      6.69 o 
  13   3   9        4.87       -1.76      7.45 o 
  14   3   9        2.42       -1.44      6.62 o 
  15   3   9        0.85       11.79      6.81 o 
 -14   4   9        9.91        5.16     10.05 o 
 -13   4   9       11.87       19.02      6.71 o 
 -12   4   9       23.92       35.24      7.57 o 
 -11   4   9        2.09       12.45      5.86 o 
 -10   4   9        1.56       10.29      5.91 o 
  -9   4   9        2.78        4.44      5.48 o 
  -8   4   9        2.73        6.67      5.52 o 
  -7   4   9       35.87       23.53      7.93 o 
  -6   4   9        4.21        9.47      5.46 o 
  -5   4   9        6.07       16.46      6.48 o 
  -4   4   9       21.95       18.09     10.27 o 
  -3   4   9        7.23       14.73      6.39 o 
  -2   4   9       11.98       26.27     10.18 o 
  -1   4   9       56.03       50.67     15.80 o 
   0   4   9       51.25       61.97     14.25 o 
   1   4   9       56.05       48.20     12.61 o 
   2   4   9       11.93       14.70      7.15 o 
   3   4   9        7.22        3.12      6.99 o 
   4   4   9       21.71       19.60      7.08 o 
   5   4   9        5.97        6.50      6.87 o 
   6   4   9        3.98        4.33      7.00 o 
   7   4   9       35.95       22.99      8.21 o 
   8   4   9        2.36        4.17      6.18 o 
   9   4   9        2.82       11.88      7.96 o 
  10   4   9        1.66        2.51      7.42 o 
  11   4   9        2.12      -11.40      8.22 o 
  12   4   9       23.79       19.20      9.27 o 
  13   4   9       11.85       10.60     12.84 o 
  14   4   9        9.55        4.62      8.01 o 
 -12   5   9        5.37       21.00      7.30 o 
 -11   5   9        6.02       13.27      6.00 o 
 -10   5   9       21.13       21.82      6.51 o 
  -9   5   9       13.56       18.71      6.86 o 
  -8   5   9       15.86       10.40      5.96 o 
  -7   5   9       27.03       37.01      6.99 o 
  -6   5   9       12.31        9.02      7.32 o 
  -5   5   9        0.65        8.27      5.29 o 
  -4   5   9        1.62        1.65      6.21 o 
  -3   5   9        8.46       18.42     10.13 o 
  -2   5   9       37.17       31.55     11.28 o 
  -1   5   9       15.87        7.51      8.59 o 
   0   5   9       13.42       25.34     10.99 o 
   1   5   9       15.55       25.14      8.51 o 
   2   5   9       36.85       46.29      9.14 o 
   3   5   9        8.55       18.67      7.84 o 
   4   5   9        1.57        9.13      7.33 o 
   5   5   9        0.69        6.07      7.62 o 
   6   5   9       12.46        5.20      8.13 o 
   7   5   9       26.81       15.51     13.26 o 
   8   5   9       15.79       15.25      8.71 o 
   9   5   9       13.30       22.66      8.50 o 
  10   5   9       21.05       24.67      8.95 o 
  11   5   9        6.08        5.73      8.97 o 
  12   5   9        5.25        7.44     14.31 o 
 -10   6   9       14.64       15.87     10.89 o 
  -9   6   9        9.75       14.80      7.21 o 
  -8   6   9       27.68       19.83      7.40 o 
  -7   6   9        7.70       15.03      9.03 o 
  -6   6   9        0.43       10.62      7.30 o 
  -5   6   9       12.04       18.17      7.41 o 
  -4   6   9       16.76       12.83      9.40 o 
  -3   6   9       10.18       24.75     11.85 o 
  -2   6   9       16.15       19.38     10.60 o 
  -1   6   9        8.55        5.18      9.27 o 
   0   6   9        0.58        3.04      9.65 o 
   1   6   9        8.56        6.21      8.13 o 
   2   6   9       16.44       22.02     16.29 o 
   3   6   9       10.15       15.46      8.34 o 
   4   6   9       16.69       28.29     18.34 o 
   5   6   9       12.26       20.40      8.01 o 
   6   6   9        0.44        5.58      7.13 o 
   7   6   9        7.61       18.54     12.36 o 
   8   6   9       27.92       28.17     10.40 o 
   9   6   9        9.74       15.41      8.62 o 
  10   6   9       14.61       32.16     15.70 o 
  -5   7   9        1.47        6.43      7.40 o 
  -4   7   9        3.87        2.82     12.14 o 
  -3   7   9       30.26       20.16     12.24 o 
  -2   7   9        6.41       13.98     11.73 o 
  -1   7   9        5.96       18.90     10.99 o 
   0   7   9        7.60        0.77     18.26 o 
   1   7   9        6.14       11.94      8.39 o 
   2   7   9        6.50        0.93     12.77 o 
   3   7   9       30.75       26.76      9.61 o 
   4   7   9        3.91       19.10      9.44 o 
   5   7   9        1.41       15.17     10.08 o 
   6   7   9        5.34       15.23      8.89 o 
   0   0  10        3.47        5.30      7.68 o 
   1   0  10        0.04        8.72     13.09 o 
   2   0  10        2.86        9.01      6.82 o 
   3   0  10        3.52       24.81     17.86 o 
   4   0  10        5.63        6.49      6.53 o 
   5   0  10       13.05        3.58      7.35 o 
   6   0  10        9.84       17.88      7.24 o 
   7   0  10        3.73       20.10     13.49 o 
   8   0  10        0.48        2.15      6.35 o 
   9   0  10       58.08       63.88     13.80 o 
  10   0  10        0.56        0.65      7.69 o 
  11   0  10        0.95       -7.40      4.94 o 
  12   0  10        4.06        6.94      7.44 o 
  13   0  10        0.04      -13.61     17.02 o 
  14   0  10        0.21       -8.39     10.74 o 
 -14   1  10        6.69       -0.15     11.21 o 
 -13   1  10        5.43       12.64      9.21 o 
 -12   1  10       18.37       26.80      7.29 o 
 -11   1  10        2.40        4.11     15.55 o 
 -10   1  10        4.34        5.76      6.08 o 
  -9   1  10        2.82       17.91      6.70 o 
  -8   1  10        0.90       -7.49      5.56 o 
  -7   1  10        0.62        1.87      5.58 o 
  -6   1  10       19.82       30.18      7.77 o 
  -5   1  10        9.99       17.99      6.47 o 
  -4   1  10       62.92       74.36     10.28 o 
  -3   1  10       12.95       12.26      8.73 o 
  -2   1  10       15.19       26.91      7.53 o 
  -1   1  10        9.47       24.49      7.28 o 
   0   1  10        6.78       10.01      6.38 o 
   1   1  10        9.32        4.17      5.38 o 
   2   1  10       14.85       20.30      8.66 o 
   3   1  10       12.99       17.54      6.89 o 
   4   1  10       62.06       62.41      9.76 o 
   5   1  10       10.22       15.82      9.81 o 
   6   1  10       19.17       26.99      7.33 o 
   7   1  10        0.58        7.31      7.07 o 
   8   1  10        0.88        3.01      6.44 o 
   9   1  10        2.80       27.82     12.39 o 
  10   1  10        4.57       -2.11     11.05 o 
  11   1  10        2.45       19.36      7.54 o 
  12   1  10       18.62       21.69      7.55 o 
  13   1  10        5.48       14.93      8.17 o 
  14   1  10        6.57       18.91     11.92 o 
 -13   2  10        3.79       -9.90      6.88 o 
 -12   2  10        7.02       12.46      8.04 o 
 -11   2  10       12.39       19.59      7.97 o 
 -10   2  10        3.04       21.46      7.75 o 
  -9   2  10        8.72       -0.90      6.13 o 
  -8   2  10        8.61       13.22      6.75 o 
  -7   2  10        8.66       10.95     13.58 o 
  -6   2  10       10.51       11.98     12.56 o 
  -5   2  10        2.72       -0.26      5.65 o 
  -4   2  10        4.47        8.86     10.14 o 
  -3   2  10       15.12       11.30      6.90 o 
  -2   2  10        5.25       11.75      5.95 o 
  -1   2  10        0.64       -0.54      5.55 o 
   0   2  10       20.96       26.24      7.29 o 
   1   2  10        0.76        4.98      5.94 o 
   2   2  10        5.03       14.28      6.18 o 
   3   2  10       15.19       18.47      7.47 o 
   4   2  10        4.33       11.18     15.48 o 
   5   2  10        2.83        2.27      8.90 o 
   6   2  10       10.28       21.24     10.30 o 
   7   2  10        8.59        6.43      9.17 o 
   8   2  10        8.48       20.72     14.49 o 
   9   2  10        8.67       10.81      7.69 o 
  10   2  10        2.98       -9.05      6.72 o 
  11   2  10       12.18       16.62      8.33 o 
  12   2  10        7.09        2.67     10.57 o 
  13   2  10        3.80        9.68      8.01 o 
 -12   3  10        6.22       -3.07      8.18 o 
 -11   3  10        3.98       -8.26      9.35 o 
 -10   3  10       16.73       16.39      8.30 o 
  -9   3  10        8.65       17.12      7.91 o 
  -8   3  10        6.77        3.75      6.50 o 
  -7   3  10        2.77       10.18     10.36 o 
  -6   3  10        9.25        9.43      6.62 o 
  -5   3  10       17.15       21.87      6.99 o 
  -4   3  10        7.39        7.44      8.37 o 
  -3   3  10       23.45       38.82      7.76 o 
  -2   3  10        4.98        3.95      5.58 o 
  -1   3  10        4.89        5.14      6.46 o 
   0   3  10       14.78       13.51      6.94 o 
   1   3  10        5.15       -0.12      8.37 o 
   2   3  10        4.99        8.51      8.88 o 
   3   3  10       23.17       13.44     10.11 o 
   4   3  10        7.62        0.15     10.03 o 
   5   3  10       16.95        2.85     10.18 o 
   6   3  10        9.41        5.81     10.30 o 
   7   3  10        2.67        3.56      6.22 o 
   8   3  10        6.80        8.51      7.56 o 
   9   3  10        8.73       17.14      8.29 o 
  10   3  10       16.62       30.46      8.91 o 
  11   3  10        3.78       15.42      8.44 o 
  12   3  10        6.11       33.64     22.78 o 
 -11   4  10        1.04       -0.87     13.75 o 
 -10   4  10        0.57        5.68      6.67 o 
  -9   4  10        1.61       15.03      7.80 o 
  -8   4  10        3.00       -8.82      8.97 o 
  -7   4  10        9.80       10.23      7.21 o 
  -6   4  10       13.52       14.42      7.23 o 
  -5   4  10        8.33        5.90      7.19 o 
  -4   4  10       15.62       11.40      6.67 o 
  -3   4  10       10.94        2.13      6.17 o 
  -2   4  10       20.51       16.68      7.11 o 
  -1   4  10       24.31       36.53     12.66 o 
   0   4  10        0.30       -8.39      8.10 o 
   1   4  10       24.48        8.54      8.98 o 
   2   4  10       20.84       13.08     11.06 o 
   3   4  10       10.79       15.23     10.45 o 
   4   4  10       15.52       29.98     10.60 o 
   5   4  10        8.33       -6.99      7.90 o 
   6   4  10       13.63       20.21      8.72 o 
   7   4  10        9.97       25.84      9.21 o 
   8   4  10        3.03        3.51      7.04 o 
   9   4  10        1.75       21.31     20.09 o 
  10   4  10        0.57        4.73     24.37 o 
  11   4  10        1.08        3.06     13.38 o 
  -9   5  10        8.93       16.04     10.74 o 
  -8   5  10        3.07        4.38      8.16 o 
  -7   5  10        8.21       21.38      8.17 o 
  -6   5  10        0.94        2.61      7.91 o 
  -5   5  10        5.40       10.16     11.87 o 
  -4   5  10        1.30        8.51     10.94 o 
  -3   5  10        2.02        7.09     10.92 o 
  -2   5  10        6.83       15.36     10.99 o 
  -1   5  10        0.89       -6.38      9.30 o 
   0   5  10        4.87       10.38      9.10 o 
   1   5  10        0.96       11.11     11.09 o 
   2   5  10        6.92        0.42     10.74 o 
   3   5  10        2.21       22.37     11.41 o 
   4   5  10        1.27       -2.33      8.86 o 
   5   5  10        5.40       14.48      8.21 o 
   6   5  10        0.98        0.87      8.20 o 
   7   5  10        8.17       24.34      9.47 o 
   8   5  10        3.10        5.91      8.77 o 
   9   5  10        9.09       -0.44      8.16 o 
  -3   6  10        5.44        0.64     11.04 o 
  -2   6  10       13.06       19.43     11.16 o 
  -1   6  10        2.10       10.43     11.51 o 
   0   6  10        2.69        3.21     11.38 o 
   1   6  10        2.06        7.31     11.70 o 
   2   6  10       12.95       15.95     12.98 o 
   3   6  10        5.59       15.85     10.52 o 
   4   6  10        0.32       19.28      8.88 o 
   5   6  10        7.74        1.18      7.72 o 
   0   0  11        5.43       17.49     10.67 o 
   1   0  11       28.91       40.73      8.48 o 
   2   0  11        1.33        3.41      7.46 o 
   3   0  11        1.69        1.22      5.98 o 
   4   0  11        0.19        2.51     11.63 o 
   5   0  11        4.61        8.47      7.23 o 
   6   0  11        2.87       -0.07     15.09 o 
   7   0  11        0.02       -1.63     12.47 o 
   8   0  11        0.54       16.30      8.38 o 
   9   0  11        4.66       -1.63      7.16 o 
 -10   1  11       22.03       20.19     10.92 o 
  -9   1  11        1.81       11.10      7.92 o 
  -8   1  11        0.46        8.57      7.09 o 
  -7   1  11        6.73       10.70      8.99 o 
  -6   1  11        2.91        7.20      7.33 o 
  -5   1  11        5.81       12.12      8.43 o 
  -4   1  11       23.10       25.50      8.18 o 
  -3   1  11        0.81        1.05      6.50 o 
  -2   1  11        4.77       12.07      6.89 o 
  -1   1  11        5.85        6.25      7.00 o 
   0   1  11       11.95       29.56      7.93 o 
   1   1  11        5.75       -8.61      7.98 o 
   2   1  11        4.78       14.96      6.91 o 
   3   1  11        0.86        1.57      6.05 o 
   4   1  11       22.96       31.46      8.46 o 
   5   1  11        6.07        8.36      6.27 o 
   6   1  11        2.86        3.85      6.41 o 
   7   1  11        6.62        4.44      9.44 o 
   8   1  11        0.46        8.88     11.21 o 
   9   1  11        1.70       12.54     11.09 o 
  -9   2  11        0.71        0.62      6.80 o 
  -8   2  11        8.52        9.90      7.18 o 
  -7   2  11       11.87       16.34      7.84 o 
  -6   2  11        4.60       17.79      6.83 o 
  -5   2  11        1.30       -2.77      6.19 o 
  -4   2  11        4.43       17.32      7.58 o 
  -3   2  11        3.51       -2.84      6.76 o 
  -2   2  11        8.40       20.10     12.08 o 
  -1   2  11       15.19       41.56     10.00 o 
   0   2  11        9.00       25.17      7.96 o 
   1   2  11       15.01       10.27      8.76 o 
   2   2  11        8.39       19.05      8.08 o 
   3   2  11        3.67       14.03      8.05 o 
   4   2  11        4.23        1.82     10.57 o 
   5   2  11        1.27       -2.87     10.82 o 
   6   2  11        4.74        8.59     11.77 o 
   7   2  11       12.11       48.52     13.93 o 
   8   2  11        8.45        3.63     10.89 o 
  -8   3  11        1.27      -12.73      8.49 o 
  -7   3  11        3.59        4.38      6.58 o 
  -6   3  11        0.93        9.59      6.86 o 
  -5   3  11        4.95       -0.26      7.05 o 
  -4   3  11        2.66       -8.20     16.94 o 
  -3   3  11        3.81       10.23      7.42 o 
  -2   3  11        1.12        7.64      7.07 o 
  -1   3  11        4.80        5.48      7.31 o 
   0   3  11       23.12       30.97      8.37 o 
   1   3  11        4.68       14.25     11.31 o 
   2   3  11        1.20       22.25     12.71 o 
   3   3  11        3.84        0.83     11.33 o 
   4   3  11        2.59        6.87     12.12 o 
   5   3  11        4.79       18.52     11.26 o 
   6   3  11        0.96      -10.38      8.68 o 
   7   3  11        3.59       -3.24     10.55 o 
  -5   4  11       10.79        8.71      9.03 o 
  -4   4  11        4.53       11.31      9.69 o 
  -2   4  11        9.35       14.77     11.92 o 
  -1   4  11        5.11       31.33     12.68 o 
   0   4  11       11.60       12.90     12.04 o 
   1   4  11        5.20        6.16     11.77 o 
   2   4  11        9.22        4.10      9.52 o 
   3   4  11        0.96       13.00     10.52 o 
   4   4  11        4.58       -2.31     11.09 o 
   0   0  12       25.18       43.71     13.44 o 
   1   0  12        6.27       -6.18      7.31 o 
   2   0  12       17.36       21.34     12.61 o 
   3   0  12        0.02       24.58     12.63 o 
  -2   1  12        2.42      -11.92      7.95 o 
  -1   1  12        9.14       20.19     12.34 o 
   0   1  12        0.70       19.72     12.36 o 
   1   1  12        9.36       24.60     11.90 o 
   2   1  12        2.41       22.91     12.51 o 
                                                 
